# Supplementary material for: Evolutionary radiation of earless frogs in the Andes: molecular phylogenetics and habitat shifts in high-elevation terrestrial breeding frogs
Source: PeerJ. 2018 Feb 22;6:e4313. doi: 10.7717/peerj.4313 (PMC5825883; doi:10.7717/peerj.4313)
Supplement: Data S1 [file peerj-06-4313-s002.xlsx]

## Sheet: Sheet1
Museum_Nbr	Stage	Sex	species	SVL	TL	FL	HL	HW	ED	IOD	EW	IND	E_N
KU 291634	adult	female	Phrynopus auriculatus	14.5	7.3	7	6.2	5.6	2.1	2.2	1.3	1.8	1.4
KU 291633	adult	male	Phrynopus auriculatus	13.4	6.9	6.8	6	5.2	2.1	2	1.3	1.6	1.4
MUSM 31099	adult	female	Phrynopus badius	19.1	7.1	7.9	6.4	6.5	2.1	2.3	1.4	1.9	1.5
FMNH 282818	adult	female	Phrynopus badius	21	7.5	8.5	7	7.6	2.3	2.4	1.4	1.9	1.7
MTD 44342	adult	female	Phrynopus barthlenae	26.1	8.5	10.6	8.1	9.4	2.7	3.6	1.9	1.9	2.4
MHNSM 20603	adult	female	Phrynopus barthlenae	28.1	8.8	11.2	8.6	10	2.7	3	1.9	1.8	2.1
MTD 44341	adult	female	Phrynopus barthlenae	30.2	10.1	12.5	9.4	10.8	3.1	3.1	2.2	2.1	2.5
MTD 44343	adult	female	Phrynopus barthlenae	30.4	9.3	11.9	9.3	10.8	3.2	3.3	2.2	2	2.4
MHNSM 20606	adult	female	Phrynopus barthlenae	35	10.8	13.1	9.6	12.6	3.4	4.2	2.5	2.4	2.7
USNM 286919	adult	female	Phrynopus bracki	19.8	7.4	7.06	7.28	7.81	2.39	2.32	na	2.19	1.5
USNM 286918	adult	male	Phrynopus bracki	15.7	6.2	5.2	5.83	6.19	2.06	1.86	na	1.95	1.31
MHNJP 4400	adult	male	Phrynopus bracki	16.2	6.17	5.83	5.79	5.99	1.9	1.8	na	1.99	1.31
MTD 45072	adult	female	Phrynopus bufoides	30.5	10.3	12.2	9.9	11.6	3.5	3.7	1.9	2.6	2.2
MTD 45074	adult	female	Phrynopus bufoides	32	11.1	11.5	10.6	10.8	3.1	3.6	2.4	2.5	2.2
MHNSM 18074	adult	female	Phrynopus bufoides	32.9	11.6	13.6	10.6	11.4	3.4	4.1	2.2	2.4	2.4
MUSA 4916	adult	female	Phrynopus daemon	21.42	7.84	7.98	6.98	8.02	1.64	2.59	1.96	2.06	1.63
CORBIDI 15364	adult	female	Phrynopus daemon	24.35	8.17	9.61	7.89	8.08	1.81	2.64	1.98	2.06	1.82
MUSM 32747	adult	male	Phrynopus daemon	21.7	8.5	9	7.8	7.6	2.3	2.6	1.7	1.9	1.8
SMF 80472	adult	female	Phrynopus heimorum	20	6.5	7.6	5.6	6.2	1.9	1.7	1.7	1.5	1.3
MHNSM 20443	adult	female	Phrynopus heimorum	22	7.5	8.2	5.7	7.7	1.8	2.8	1.7	1.9	1.7
MHNSM 20441	adult	female	Phrynopus heimorum	23.5	7.8	8.6	5.7	7.6	2	2.6	1.5	1.7	1.8
SMF 80470	adult	female	Phrynopus heimorum	24	7.4	8.6	6.2	7.2	1.9	2.4	1.5	1.7	1.8
MHNSM 20440	adult	female	Phrynopus heimorum	24.4	7.1	8.4	6.1	7.5	1.7	2.3	1.8	1.9	1.9
SMF 80474	adult	female	Phrynopus heimorum	24.6	7.9	8.5	6.6	7.2	1.9	2.2	1.7	1.7	2
SMF 80469	adult	female	Phrynopus heimorum	24.9	7.3	8.5	6.1	7.8	2.1	2.5	1.6	2	1.5
MHNSM 20442	adult	female	Phrynopus heimorum	25.3	7.3	8.1	6.5	7.5	1.9	2.4	1.7	2	1.5
MHNSM 20445	adult	female	Phrynopus heimorum	25.5	7.5	8	6.3	7.3	2	2.2	1.5	1.8	1.7
SMF 80471	adult	female	Phrynopus heimorum	26	7.5	8.1	6.1	7.6	1.8	2.6	1.6	2	1.7
MHNSM 20424	adult	female	Phrynopus horstpauli	30.8	12.2	12.7	9.3	10.9	2.6	3.3	2	2.5	2.5
MHNSM 20434	adult	female	Phrynopus horstpauli	31.9	11.8	13.5	9.9	11.3	3.1	3	2	2.3	2.4
SMF 80453	adult	female	Phrynopus horstpauli	32.7	12.5	14	9.9	12.1	3.6	3.5	2.5	3	2.7
SMF 80457	adult	female	Phrynopus horstpauli	33.4	11.9	13	10.4	12.3	3.7	3.4	2.3	3.1	3
MHNSM 20435	adult	female	Phrynopus horstpauli	33.6	12.3	14	8.8	11.3	3.2	2.9	2.4	2.7	2.6
MHNSM 20436	adult	female	Phrynopus horstpauli	35.2	12.1	13.8	9.3	11.9	3.4	3.5	2.3	2.7	2.9
SMF 80454	adult	female	Phrynopus horstpauli	35.9	12.6	14.2	10.1	12.4	3.6	3.3	2.8	3.3	3.1
SMF 80464	adult	female	Phrynopus horstpauli	37.1	12.7	14.6	10.2	12.3	3.2	3.5	2.3	2.8	2.9
MHNSM 20437	adult	female	Phrynopus horstpauli	39.7	13	15.3	9.9	12.3	3.5	4.3	2.5	3.2	3
SMF 80458	adult	male	Phrynopus horstpauli	25.6	9.3	9.7	7.8	8.8	2.8	2.6	2.3	1.9	1.8
MUSM 29543	adult	female	Phrynopus interstinctus	23.8	9.8	10.2	7.7	9.2	1.9	2.2	1.9	2.3	2
MUSM 29544	adult	male	Phrynopus interstinctus	14.9	7	6.7	5.6	5.6	1.8	na	na	1.9	1.5
MUSM 29545	adult	male	Phrynopus interstinctus	16.5	7.6	7.4	6.1	5.8	2.1	2	1.3	1.9	1.4
MUSM 31968	adult	female	Phrynopus inti	40.4	15.7	17.1	13.5	14.5	3.5	3.5	3.4	3.1	3
MUSM 31203	adult	male	Phrynopus inti	27.2	10.3	12.2	9.4	10.5	2.4	3	2.5	2.1	1.9
UMMZ 245220	adult	male	Phrynopus inti	27.4	9.9	11.6	9.9	10.6	2.7	2.8	2.4	2.5	1.9
MUSM 31183	adult	male	Phrynopus inti	32.5	12.7	14	11.3	12.5	3.4	3.5	3.3	2.9	2.3
NMP6V 75584	adult	male	Phrynopus inti	34.2	14	15.4	11.4	12.2	3.1	3.7	3.2	2.7	2.1
MUSM 31984	adult	male	Phrynopus inti	35.1	13.3	13.7	11.9	12.6	3.4	3	2.8	2.6	2.5
MUSM 31976	adult	male	Phrynopus inti	35.2	14	13.8	13	13.4	3.1	3.7	3.3	2.9	2.6
MUSM 33258	adult	female	Phrynopus juninensis	33.01	10.58	11.87	10.77	10.45	3.02	2.83	1.93	2.67	2.53
RvM57_14	adult	male	Phrynopus juninensis	21.1	8.1	9.09	7.45	7.47	2.44	2.53	1.81	1.9	2.1
RvM55_14	adult	male	Phrynopus juninensis	22.18	8.94	9.11	7.8	7.65	2.32	2.54	1.9	1.83	1.99
MHNSM 20459	adult	female	Phrynopus kauneorum	29.1	11.5	13	9.6	11.2	3.1	2.8	2.8	2.5	2.9
SMF 80626	adult	female	Phrynopus kauneorum	32.2	12.9	14	9.1	12.7	3	3.4	2.8	2.9	3.1
MHNC 6469	adult	female	Phrynopus miroslawae	29.2	10.2	11.4	9.7	11.4	2.8	4.4	2.3	2.5	1.9
MUSM 33260	adult	female	Phrynopus montium	20.85	8.08	8.51	7.08	7.21	2.27	1.99	1.39	1.84	1.44
MUSM 33259	adult	female	Phrynopus montium	26.28	10.28	10.66	8.28	8.87	2.67	2.64	1.5	2.42	2
UMMZ 89477 (A)	adult	female	Phrynopus peruanus	23.63	8.49	8.42	8.59	7.97	2.15	2.55	1.48	1.91	1.63
MHNSM 19977	adult	female	Phrynopus peruanus	27.5	9.7	9.3	8.8	9.8	2.5	2.8	1.9	2	1
MTD 46801	adult	female	Phrynopus peruanus	28.2	10.7	9.4	9.7	10.8	2.6	2.9	2	2.2	2
MHNSM 19978	adult	male	Phrynopus peruanus	22.1	7.8	7.4	7.7	8.4	1.9	2.4	1.5	1.7	1.6
MTD 46802	adult	male	Phrynopus peruanus	22.5	8	7.9	7.9	8.5	2.1	2.5	1.7	1.8	1.7
UMMZ 89477 (B)	adult	male	Phrynopus peruanus	23.74	8.28	9.1	8.99	8.91	1.96	2.45	1.22	2	1.56
NA_average	adult	female	Phrynopus pesantesi	29.1	10.3	10.3	9.2	10	2.9	3.3	2.4	2.1	1.8
NA_average	adult	male	Phrynopus pesantesi	22.6	7.7	8.3	7.6	8.2	2.2	2.7	1.9	1.8	1.6
MHNSM 19857	adult	male	Phrynopus pesantesi	25.6	8.6	9.4	8	9.2	2.7	3	2	1.9	1.3
RvM61_14	adult	female	Phrynopus spI	25.56	10.44	11.34	9.01	9.27	2.93	2.96	1.97	2.27	2.02
RvM59_14	adult	female	Phrynopus spI	25.82	9.79	10.2	8.31	8.98	2.65	2.81	1.95	2.3	1.99
RvM60_14	adult	male	Phrynopus spI	18.79	7.79	7.97	7.34	7.54	2.18	2.52	2.26	1.75	1.4
MHNSM 20612	adult	female	Phrynopus tautzorum	28.9	8.9	10.8	8.1	10.1	3.1	3.2	2.2	2.3	1.8
MTD 44348	adult	female	Phrynopus tautzorum	29.9	9.1	10.8	9	9.9	3.2	3.2	2.1	2.4	2
MUSM 31106	adult	female	Phrynopus tribulosus	20.7	10.2	10.3	6.9	7	2.4	2.3	1.9	2.1	1.8
MHNC 6441	adult	female	Phrynopus tribulosus	21.2	9	10.1	6.1	6.9	2.3	3	1.2	2.1	1.8
KU 291630	adult	male	Phrynopus tribulosus	15.2	6.7	6.8	5.3	5.1	2	1.7	1.1	1.7	1.3
MUSM 32748	adult	female	Phrynopus unchog	26.9	8.9	9.9	9.3	8.5	2.3	2.6	2	2.1	2
MUSM 32749	adult	male	Phrynopus unchog	20.4	8.3	8.4	7.6	7	1.9	2.3	1.8	1.7	1.6
MUSM 29542	adult	female	Phrynopus vestigiatus	18.8	7.9	8.8	6.7	6.6	1.6	2.3	1.1	1.9	1.7
