# Supplementary material for: Evolutionary radiation of earless frogs in the Andes: molecular phylogenetics and habitat shifts in high-elevation terrestrial breeding frogs
Source: PeerJ. 2018 Feb 22;6:e4313. doi: 10.7717/peerj.4313 (PMC5825883; doi:10.7717/peerj.4313)
Supplement: Supplemental Information 2 [file peerj-06-4313-s004.tre]

#NEXUS
begin taxa;
	dimensions ntax=36;
	taxlabels
	Hypodactylus_dolops_
	Hypodactylus_brunneus_
	Ischnocnema_guentheri_
	Lynchius_flavomaculatus_
	Lynchius_tabaconas_
	Lynchius_parkeri_
	Lynchius_oblitus_
	Lynchius_nebulanastes_
	Lynchius_simmonsi_
	Phrynopus_daemon_
	Phrynopus_unchog_
	Phrynopus_heimorum_
	Phrynopus_tribulosus_
	Phrynopus_interstinctus_
	Phrynopus_vestigiatus_
	Phrynopus_badius_
	Phrynopus_bracki_
	Phrynopus_bufoides_
	Phrynopus_pesantesi_
	Phrynopus_barthlenae_
	Phrynopus_horstpauli_
	Phrynopus_tautzorum_
	Phrynopus_miroslawae_
	Phrynopus_kauneorum_
	Phrynopus_inti_
	Phrynopus_sp_
	Phrynopus_juninensis_
	Phrynopus_montium_
	Phrynopus_auriculatus_
	Phrynopus_peruanus_
	Phrynopus_spI_
	Oreobates_gemcare_
	Oreobates_ayacucho_
	Oreobates_cruralis_
	Oreobates_amarakaeri_
	Oreobates_granulosus_
;
end;

begin trees;
	tree TREE1 = [&R] ((((Hypodactylus_dolops_[&length_range={3.39147728906,18.44471792153},dmv1_80%HPD_1={-0.53,-0.56,-0.53},dmv1_80%HPD_2={-0.56,-0.5,-0.42,-0.37,-0.28,-0.2,-0.13,0.01,0.04,0.16,0.3,0.44,0.59,0.59,0.73,0.76,0.87,1.02,1.16,1.31,1.33,1.45,1.57,1.59,1.73,1.74,1.86,1.88,1.95,2.02,2.03,2.08,2.12,2.14,2.15,2.14,2.12,2.09,2.03,2.02,1.97,1.88,1.88,1.77,-0.56},dmv1_range={0.02323828391274704,5.896516403020473},length_95%_HPD={5.488809052494,15.00200146234},dmt_95%_HPD={5.4888090524941635,15.00200146234055},dmv2_range={0.0012848847654424729,5.573472820053573},length=11.017694313088553,dmt=11.017694313088537,dmv2=0.3728385914001975,dmv_80%HPD_modality=2,dmv1=0.7210448060454839,dmv1_median=0.5708124438728004,dmv2_median=0.27879123235558173,height_median=1.8607337892717624E-12,height_range={0.0,1.3297807299750275E-11},height_95%_HPD={0.0,7.897682507973514E-12},dmt_median=11.390930312071232,dmt_range={3.3914772890603277,18.44471792152913},dmv2_80%HPD_2={1.13,1.22,1.31,1.35,1.44,1.49,1.54,1.61,1.63,1.68,1.72,1.75,1.76,1.76,1.77,1.76,1.76,1.73,1.69,1.64,1.63,1.57,1.49,1.47,1.35,1.35,1.22,1.19,1.08,0.95,0.95,0.81,0.67,0.54,0.4,0.26,0.13,-0.01,-0.15,-0.16,-0.28,-0.42,-0.42,-0.56,1.13},length_median=11.390930312075,dmv2_80%HPD_1={-0.56,-0.51,-0.56},height=2.599792717749465E-12]:11.412258182988136,Hypodactylus_brunneus_[&length_range={3.39147728906,18.44471792153},dmv1_80%HPD_1={-0.48,-0.46,-0.39,-0.35,-0.31,-0.22,-0.21,-0.1,-0.09,0.03,0.07,0.16,0.28,0.3,0.41,0.54,0.66,0.79,0.92,1.04,1.08,1.17,1.3,1.31,1.42,1.46,1.55,1.58,1.68,1.68,1.76,1.8,1.82,1.88,1.93,1.93,1.97,2.01,2.03,2.05,2.06,2.07,2.08,2.08,2.08,2.08,2.06,2.06,2.05,2.02,1.99,1.96,1.93,1.92,1.87,-0.48},dmv1_range={0.03946282312119779,5.2112995023320705},length_95%_HPD={5.488809052494,15.00200146234},dmt_95%_HPD={5.4888090524941635,15.00200146234055},dmv2_range={7.167260870503241E-4,3.357497876866965},length=11.019015687241655,dmt=11.019015687241644,dmv2=0.3674337423429832,dmv_80%HPD_modality=1,dmv1=0.7287417587809409,dmv1_median=0.5774650793595779,dmv2_median=0.2645569627620601,height_median=1.894484569220367E-12,height_range={0.0,1.3297807299750275E-11},height_95%_HPD={0.0,7.897682507973514E-12},dmt_median=11.393271581041272,dmt_range={3.3914772890603277,18.44471792152913},length_median=11.393271581045,dmv2_80%HPD_1={1.13,1.14,1.23,1.27,1.31,1.38,1.39,1.47,1.47,1.54,1.56,1.59,1.63,1.64,1.66,1.68,1.69,1.69,1.67,1.65,1.64,1.61,1.56,1.56,1.5,1.47,1.41,1.39,1.31,1.31,1.23,1.17,1.14,1.06,0.99,0.98,0.9,0.82,0.73,0.65,0.65,0.57,0.49,0.4,0.32,0.24,0.16,0.12,0.08,-0.01,-0.09,-0.17,-0.23,-0.25,-0.33,1.13},height=2.605259428394694E-12]:11.412258182988104)[&length_range={0.005048564802328,7.55583770866},dmv1_80%HPD_1={1.89,1.92,1.94,1.98,2.01,2.04,2.07,2.07,2.08,2.1,2.1,2.1,2.1,2.09,2.08,2.07,2.05,2.03,1.99,1.95,1.92,1.91,1.85,1.78,1.77,1.7,1.63,1.61,1.5,1.48,1.35,1.33,1.19,1.15,1.04,0.89,0.75,0.6,0.45,0.31,0.21,0.16,0.01,0.01,-0.13,-0.13,-0.24,-0.28,-0.34,-0.42,-0.43,-0.48,-0.54,-0.57,1.89},dmv1_range={0.02685573216541449,6.011893718441953},length_95%_HPD={0.302036710434,5.087356929365},dmt_95%_HPD={0.3020367104339545,5.087356929365381},dmv2_range={0.0010498011551116615,3.352520558044107},length=2.681952065603269,posterior=0.9851029794041192,dmt=2.681952065603264,dmv2=0.36928429392401885,dmv_80%HPD_modality=1,dmv1=0.7303434256499366,dmv1_median=0.583404470203269,dmv2_median=0.2907943079440775,height_median=11.412258182989998,height_range={3.3914772890614806,18.444717921532},height_95%_HPD={5.44443548379647,14.983726172282203},dmt_median=2.741164438127342,dmt_range={0.0050485648023279595,7.555837708659791},length_median=2.741164438127,dmv2_80%HPD_1={-0.33,-0.28,-0.25,-0.17,-0.09,-0.01,0.08,0.08,0.16,0.24,0.32,0.4,0.49,0.57,0.65,0.69,0.73,0.81,0.9,0.98,1.04,1.06,1.14,1.23,1.23,1.31,1.38,1.39,1.47,1.48,1.55,1.56,1.63,1.64,1.67,1.7,1.71,1.71,1.7,1.67,1.64,1.62,1.56,1.55,1.47,1.47,1.39,1.36,1.31,1.23,1.22,1.14,1.06,1.01,-0.33},height=11.045240296970203]:2.8754911622315014,Ischnocnema_guentheri_[&length_range={5.291172547701,22.71130164733},dmv1_80%HPD_1={1.87,1.87,1.92,1.96,1.99,2.02,2.02,2.04,2.06,2.07,2.08,2.09,2.08,2.08,2.07,2.05,2.03,2.02,2.0,1.97,1.92,1.88,1.87,1.82,1.76,1.73,1.68,1.59,1.59,1.48,1.44,1.34,1.3,1.16,1.16,1.01,0.87,0.73,0.58,0.44,0.3,0.2,0.15,0.01,0.01,-0.13,-0.13,-0.24,-0.28,-0.33,-0.41,-0.42,-0.47,-0.53,-0.56,1.87},dmv1_range={0.022412125809597075,5.871348798380515},length_95%_HPD={6.489562934928,18.17074592756},dmt_95%_HPD={6.489562934927687,18.170745927555647},dmv2_range={3.232948701253498E-4,3.201996510720681},length=13.657591149679103,dmt=13.65759114967919,dmv2=0.38009487020701377,dmv_80%HPD_modality=1,dmv1=0.7197380749492762,dmv1_median=0.5714236578754737,dmv2_median=0.2904550958977329,height_median=1.992184195387381E-12,height_range={0.0,1.3301360013429075E-11},height_95%_HPD={0.0,7.862155371185509E-12},dmt_median=14.252132411187977,dmt_range={5.291172547700639,22.71130164733428},length_median=14.25213241119,dmv2_80%HPD_1={-0.32,-0.31,-0.24,-0.16,-0.08,-0.01,-0.01,0.07,0.15,0.23,0.31,0.39,0.46,0.54,0.62,0.7,0.78,0.81,0.86,0.93,1.01,1.09,1.1,1.17,1.25,1.28,1.33,1.41,1.41,1.48,1.51,1.56,1.58,1.64,1.64,1.68,1.71,1.72,1.72,1.7,1.67,1.64,1.62,1.56,1.56,1.48,1.48,1.41,1.37,1.33,1.25,1.23,1.17,1.09,1.04,-0.32},height=2.6450133602836097E-12]:14.287749345219506)[&length_range={6.050082829319E-4,6.337087157322},dmv1_80%HPD_1={-0.48,-0.43,-0.36,-0.24,-0.16,-0.48},dmv1_80%HPD_2={-0.48,-0.36,-0.26,-0.24,-0.12,0.0,0.1,0.12,0.24,0.37,0.49,0.61,0.73,0.85,0.97,1.09,1.21,1.33,1.37,1.46,1.58,1.7,1.72,1.82,1.93,1.94,2.06,2.07,2.17,2.18,2.22,2.24,2.22,2.18,2.16,2.07,2.06,1.94,1.94,1.82,1.75,1.7,1.58,1.46,-0.48},dmv1_range={0.01238383060409345,4.957452153213219},length_95%_HPD={0.4917277756074,5.151816348263},dmt_95%_HPD={0.4917277756074139,5.15181634826336},dmv2_range={0.0028949239729678523,8.843415907586929},length=2.822007850641289,posterior=0.9866026794641072,dmt=2.822007850641296,dmv2=0.41909117518596056,dmv_80%HPD_modality=2,dmv1=0.7496899575668529,dmv1_median=0.6251752142491124,dmv2_median=0.30249925048114873,height_median=14.2877493452215,height_range={5.291172547702179,22.711301647337002},height_95%_HPD={6.4895629349287995,18.17074592756},dmt_median=2.880115166711386,dmt_range={6.050082829318626E-4,6.337087157321598},dmv2_80%HPD_2={1.28,1.41,1.5,1.52,1.61,1.67,1.72,1.73,1.78,1.81,1.84,1.85,1.85,1.85,1.84,1.81,1.78,1.73,1.72,1.68,1.61,1.52,1.5,1.41,1.28,1.27,1.09,1.07,0.85,0.78,0.63,0.42,0.2,0.06,-0.02,-0.23,-0.25,-0.45,-0.45,-0.59,-0.66,-0.71,-0.81,-0.88,1.28},length_median=2.8801151667114997,dmv2_80%HPD_1={-0.6,-0.66,-0.73,-0.83,-0.88,-0.6},height=13.736747433219415]:3.0151883980158516,(((Lynchius_flavomaculatus_[&length_range={0.1674947844805,5.211324516248},dmv1_80%HPD_1={-0.7,-0.74,-0.77,-0.79,-0.7},dmv1_80%HPD_2={-0.79,-0.79,-0.76,-0.73,-0.69,-0.65,-0.59,-0.59,-0.53,-0.46,-0.39,-0.37,-0.27,-0.19,-0.15,-0.01,0.0,0.2,0.2,0.4,0.6,0.8,1.0,1.16,1.2,1.38,1.4,1.52,1.59,1.64,1.74,1.79,1.83,1.9,1.96,1.99,2.01,2.05,2.09,2.12,2.14,2.16,2.17,2.17,2.18,2.17,2.16,2.15,2.13,2.1,2.07,2.02,1.99,1.98,-0.79},dmv1_range={0.020521363141673243,8.13867381274021},length_95%_HPD={1.232165822229,3.940731325975},dmt_95%_HPD={1.2321658222286476,3.940731325974958},dmv2_range={0.0022317872045898354,3.453174074273202},length=2.628335670121544,dmt=2.6283356701215324,dmv2=0.3481596547920898,dmv_80%HPD_modality=2,dmv1=0.725807168771854,dmv1_median=0.5812751038923938,dmv2_median=0.252510320253275,height_median=2.000177801164682E-12,height_range={0.0,1.3603340676127118E-11},height_95%_HPD={0.0,7.194245199571014E-12},dmt_median=2.6284616773515674,dmt_range={0.16749478448048596,5.211324516247641},dmv2_80%HPD_2={0.67,0.67,0.76,0.84,0.92,1.01,1.09,1.09,1.18,1.26,1.33,1.35,1.43,1.49,1.52,1.6,1.61,1.69,1.69,1.74,1.76,1.76,1.73,1.69,1.68,1.6,1.59,1.52,1.47,1.43,1.35,1.3,1.26,1.18,1.09,1.03,1.01,0.92,0.84,0.76,0.67,0.59,0.5,0.42,0.33,0.25,0.16,0.08,-0.0,-0.09,-0.17,-0.26,-0.32,-0.34,0.67},length_median=2.6284616773515,dmv2_80%HPD_1={-0.34,-0.26,-0.17,-0.1,-0.34},height=2.6067863458038868E-12]:2.628461677352762,Lynchius_tabaconas_[&length_range={0.1674947844805,5.211324516248},dmv1_80%HPD_1={-0.49,-0.51,-0.49},dmv1_80%HPD_2={1.78,1.78,1.85,1.9,1.93,1.95,1.99,2.02,2.04,2.06,2.06,2.06,2.05,2.04,2.02,1.99,1.94,1.93,1.89,1.83,1.78,1.76,1.67,1.64,1.56,1.5,1.42,1.35,1.24,1.21,1.07,0.93,0.92,0.78,0.63,0.49,0.41,0.35,0.2,0.09,0.06,-0.08,-0.09,-0.23,-0.23,-0.34,-0.37,-0.43,-0.5,-0.51,1.78},dmv1_range={0.07341913505019167,5.9274417747166925},length_95%_HPD={1.232165822229,3.940731325975},dmt_95%_HPD={1.2321658222286476,3.940731325974958},dmv2_range={0.00143597299880584,4.052317386593693},length=2.628335670121544,dmt=2.6283356701215324,dmv2=0.44267005061532233,dmv_80%HPD_modality=2,dmv1=0.6897885680790266,dmv1_median=0.5924538636060382,dmv2_median=0.3520595611925723,height_median=2.000177801164682E-12,height_range={0.0,1.3603340676127118E-11},height_95%_HPD={0.0,7.194245199571014E-12},dmt_median=2.6284616773515674,dmt_range={0.16749478448048596,5.211324516247641},dmv2_80%HPD_2={-0.4,-0.4,-0.3,-0.21,-0.16,-0.11,-0.01,0.09,0.19,0.29,0.39,0.49,0.59,0.69,0.79,0.89,0.99,1.02,1.08,1.18,1.25,1.28,1.38,1.41,1.48,1.53,1.58,1.63,1.68,1.7,1.75,1.78,1.78,1.8,1.8,1.79,1.78,1.77,1.73,1.68,1.67,1.59,1.58,1.49,1.48,1.38,1.35,1.28,1.18,1.17,-0.4},length_median=2.6284616773515,dmv2_80%HPD_1={-0.4,-0.37,-0.4},height=2.6067863458038868E-12]:2.628461677352762)[&length_range={0.04977487470509,6.264599718956},dmv1_80%HPD_1={-0.45,-0.42,-0.37,-0.33,-0.31,-0.23,-0.21,-0.15,-0.09,-0.05,0.03,0.08,0.15,0.25,0.27,0.39,0.51,0.55,0.63,0.75,0.87,0.92,0.99,1.11,1.23,1.23,1.35,1.4,1.47,1.53,1.59,1.63,1.71,1.71,1.79,1.83,1.85,1.9,1.95,1.95,1.99,2.03,2.05,2.07,2.08,2.1,2.11,2.12,2.12,2.12,2.12,2.11,2.1,2.08,2.07,2.05,2.03,1.99,1.96,-0.45},dmv1_range={0.03886071123027637,4.941267709189563},length_95%_HPD={0.4115292110878,2.862077684174},dmt_95%_HPD={0.41152921108783636,2.8620776841739857},dmv2_range={0.002146748229351365,2.929907961841142},length=1.5699470995375948,posterior=1.0,dmt=1.5699470995375917,dmv2=0.30365061935286186,dmv_80%HPD_modality=1,dmv1=0.7908297054074164,dmv1_median=0.6549665274551635,dmv2_median=0.2362117893577933,height_median=2.628461677354762,height_range={0.16749478448079813,5.211324516254496},height_95%_HPD={1.2321658222297005,3.9407313259804013},dmt_median=1.5185561939867784,dmt_range={0.0497748747050899,6.264599718955697},length_median=1.518556193987,dmv2_80%HPD_1={0.96,1.0,1.07,1.12,1.14,1.22,1.23,1.29,1.33,1.36,1.4,1.43,1.46,1.5,1.51,1.54,1.57,1.57,1.58,1.59,1.58,1.57,1.56,1.54,1.5,1.5,1.45,1.43,1.39,1.36,1.32,1.29,1.22,1.22,1.14,1.1,1.07,1.0,0.93,0.93,0.86,0.78,0.71,0.66,0.64,0.57,0.5,0.43,0.35,0.28,0.21,0.14,0.07,-0.0,-0.03,-0.08,-0.15,-0.22,-0.29,0.96},height=2.628335670124143]:1.5345556395118418,(Lynchius_parkeri_[&length_range={0.08761896286317,5.051863273031},dmv1_80%HPD_1={-0.52,-0.63,-0.64,-0.52},dmv1_80%HPD_2={-0.64,-0.62,-0.51,-0.48,-0.36,-0.32,-0.16,-0.16,0.0,0.16,0.17,0.33,0.49,0.65,0.81,0.97,1.14,1.22,1.3,1.46,1.53,1.62,1.73,1.78,1.87,1.94,1.98,2.06,2.11,2.11,2.15,2.16,2.16,2.14,2.11,2.11,2.05,1.98,1.94,1.88,1.78,1.75,-0.64},dmv1_range={0.017748085030445553,6.621082558726719},length_95%_HPD={1.551378083219,3.846462231189},dmt_95%_HPD={1.5513780832189015,3.8464622311892387},dmv2_range={0.0024115367327755977,6.241737243136551},length=2.6677990528139683,dmt=2.6677990528139692,dmv2=0.35936553861337434,dmv_80%HPD_modality=2,dmv1=0.7211251870358527,dmv1_median=0.5763061616945998,dmv2_median=0.26243129652107583,height_median=1.9966250874858815E-12,height_range={0.0,1.4374279544426827E-11},height_95%_HPD={0.0,7.201350626928615E-12},dmt_median=2.6491796996163526,dmt_range={0.08761896286316524,5.051863273030816},dmv2_80%HPD_2={1.02,1.06,1.21,1.24,1.36,1.4,1.52,1.52,1.61,1.67,1.67,1.72,1.75,1.76,1.76,1.74,1.7,1.67,1.64,1.56,1.52,1.45,1.36,1.31,1.21,1.11,1.06,0.91,0.77,0.75,0.6,0.45,0.3,0.14,-0.01,-0.01,-0.16,-0.32,-0.37,-0.47,-0.58,-0.62,1.02},length_median=2.6491796996165,dmv2_80%HPD_1={-0.62,-0.47,-0.45,-0.62},height=2.6067380385593037E-12]:2.8848669078392035,(Lynchius_oblitus_[&length_range={0.76925136793,4.449755436218},dmv1_80%HPD_1={0.05,-0.01,-0.05,-0.07,-0.11,-0.14,-0.17,-0.18,0.05},dmv1_80%HPD_2={-0.18,-0.16,-0.14,-0.1,-0.05,-0.05,0.0,0.07,0.08,0.15,0.22,0.25,0.35,0.37,0.48,0.53,0.61,0.74,0.74,0.87,1.0,1.13,1.19,1.27,1.4,1.46,1.53,1.66,1.79,1.91,1.92,2.05,2.13,2.19,2.29,2.32,2.41,2.45,2.51,2.58,2.6,2.66,2.71,2.72,2.77,2.8,2.82,2.84,2.84,2.85,2.84,2.84,2.83,2.82,2.79,2.75,2.71,2.7,2.64,2.58,2.57,-0.18},dmv1_range={0.35731896888970716,5.720478305514359},length_95%_HPD={1.499965271102,3.710896096854},dmt_95%_HPD={1.499965271101585,3.710896096853842},dmv2_range={0.0014908442722443985,4.401770156262896},length=2.558130788478113,dmt=2.5581307884781137,dmv2=0.3980161825480339,dmv_80%HPD_modality=2,dmv1=1.3600387145757367,dmv1_median=1.2621176923185273,dmv2_median=0.30330701860613574,height_median=1.906919067096169E-12,height_range={0.0,1.4374279544426827E-11},height_95%_HPD={0.0,7.212008767965017E-12},dmt_median=2.5260376023811344,dmt_range={0.7692513679300481,4.449755436217925},dmv2_80%HPD_2={0.53,0.64,0.75,0.85,0.96,0.98,1.07,1.18,1.2,1.29,1.36,1.39,1.48,1.5,1.58,1.61,1.66,1.72,1.72,1.76,1.8,1.82,1.82,1.83,1.83,1.82,1.82,1.8,1.76,1.72,1.71,1.65,1.61,1.58,1.5,1.48,1.39,1.36,1.29,1.2,1.18,1.07,0.98,0.96,0.85,0.75,0.64,0.53,0.49,0.42,0.32,0.29,0.21,0.1,-0.01,-0.12,-0.2,-0.22,-0.33,-0.42,-0.44,0.53},length_median=2.526037602381,dmv2_80%HPD_1={-0.44,-0.33,-0.26,-0.22,-0.12,-0.01,0.1,0.18,-0.44},height=2.6102983002450706E-12]:2.4129255536807923,Lynchius_nebulanastes_[&length_range={0.08761896286317,4.909700312224},dmv1_80%HPD_1={-0.54,-0.49,-0.41,-0.4,-0.32,-0.26,-0.2,-0.12,-0.05,0.02,0.15,0.15,0.29,0.43,0.57,0.66,0.71,0.72,0.84,0.98,1.12,1.2,1.26,1.4,1.41,1.53,1.56,1.67,1.67,1.77,1.81,1.84,1.91,1.95,1.96,2.01,2.04,2.07,2.08,2.09,2.1,2.1,2.09,2.09,2.08,2.07,2.04,2.01,1.97,1.95,1.92,1.86,-0.54},dmv1_range={0.027648117683300062,5.663463458643785},length_95%_HPD={1.43121705049,3.704515646854},dmt_95%_HPD={1.4312170504898252,3.7045156468538267},dmv2_range={0.00305563984922168,3.8767775157425386},length=2.539722422056594,dmt=2.5397224220565757,dmv2=0.3618895746240561,dmv_80%HPD_modality=1,dmv1=0.7257789734794992,dmv1_median=0.5737845828119963,dmv2_median=0.2753877469094389,height_median=1.957545237019076E-12,height_range={0.0,1.3603340676127118E-11},height_95%_HPD={0.0,7.197797913249815E-12},dmt_median=2.531225723289965,dmt_range={0.08761896286316524,4.909700312224098},length_median=2.53122572329,dmv2_80%HPD_1={1.07,1.13,1.23,1.25,1.32,1.37,1.42,1.47,1.51,1.55,1.61,1.61,1.65,1.68,1.7,1.7,1.7,1.7,1.7,1.67,1.64,1.61,1.59,1.52,1.51,1.43,1.42,1.32,1.32,1.23,1.18,1.13,1.04,0.97,0.94,0.85,0.75,0.66,0.56,0.54,0.47,0.37,0.28,0.21,0.18,0.09,-0.0,-0.1,-0.19,-0.23,-0.29,-0.38,1.07},height=2.609852790233909E-12]:2.4129255536807417)[&posterior=0.48360327934413117]:0.4719413541585009)[&length_range={0.001993600255425,3.698895865645},dmv1_80%HPD_1={1.8,1.84,1.85,1.88,1.91,1.93,1.95,1.96,1.97,1.98,1.98,1.98,1.98,1.97,1.96,1.95,1.93,1.9,1.87,1.85,1.83,1.79,1.73,1.72,1.67,1.6,1.59,1.52,1.46,1.42,1.33,1.29,1.2,1.12,1.07,0.94,0.83,0.81,0.68,0.55,0.42,0.42,0.29,0.16,0.13,0.03,-0.04,-0.1,-0.16,-0.23,-0.26,-0.34,-0.36,-0.42,-0.48,-0.49,1.8},dmv1_range={0.04360991107969543,5.334789696601943},length_95%_HPD={0.3858077111779,2.230887702079},dmt_95%_HPD={0.3858077111778644,2.2308877020789897},dmv2_range={0.0027230622859683224,3.100692008206132},length=1.2918188407078304,posterior=0.999000199960008,dmt=1.291818840707833,dmv2=0.3199375836630729,dmv_80%HPD_modality=1,dmv1=0.6622302495333495,dmv1_median=0.5411802246776216,dmv2_median=0.2565426114532746,height_median=2.8848669078412,height_range={1.2600787675025007,5.05186327303589},height_95%_HPD={1.8933370930386015,3.967684270359003},dmt_median=1.2485997987064872,dmt_range={0.0019936002554250543,3.698895865645497},length_median=1.2485997987065,dmv2_80%HPD_1={-0.31,-0.23,-0.22,-0.16,-0.08,-0.0,0.07,0.15,0.22,0.29,0.3,0.36,0.38,0.45,0.53,0.6,0.68,0.76,0.83,0.87,0.91,0.98,1.06,1.08,1.13,1.21,1.22,1.29,1.33,1.36,1.42,1.44,1.48,1.51,1.53,1.57,1.59,1.59,1.6,1.6,1.59,1.59,1.57,1.53,1.51,1.47,1.44,1.4,1.36,1.31,1.29,1.21,1.2,1.13,1.06,1.05,-0.31},height=2.907691093620702]:1.2781504090254039)[&length_range={0.07840889478566,6.22588182312},dmv1_80%HPD_1={1.73,1.76,1.76,1.79,1.81,1.83,1.85,1.86,1.87,1.87,1.87,1.87,1.87,1.87,1.86,1.85,1.84,1.82,1.8,1.78,1.76,1.75,1.71,1.68,1.65,1.63,1.58,1.55,1.52,1.45,1.44,1.37,1.33,1.28,1.22,1.16,1.11,1.01,1.01,0.9,0.79,0.68,0.59,0.57,0.57,0.47,0.36,0.25,0.2,0.14,0.04,0.04,-0.07,-0.08,-0.17,-0.18,-0.25,-0.29,-0.32,-0.37,-0.4,1.73},dmv1_range={0.0444221941425318,4.449704417810226},length_95%_HPD={0.7303392548976,4.362875676145},dmt_95%_HPD={0.7303392548976468,4.362875676145158},dmv2_range={0.00200749943948019,2.5851038295933733},length=2.462188915158895,posterior=0.9994001199760048,dmt=2.462188915158895,dmv2=0.29398739668712953,dmv_80%HPD_modality=1,dmv1=0.623543970246592,dmv1_median=0.5336007034564496,dmv2_median=0.23059183615224543,height_median=4.163017316866604,height_range={1.9260054925198196,6.777122316832003},height_95%_HPD={2.9977494522393,5.534303450721003},dmt_median=2.4679706761909035,dmt_range={0.07840889478566115,6.2258818231195185},length_median=2.4679706761910003,dmv2_80%HPD_1={-0.26,-0.2,-0.19,-0.13,-0.07,-0.0,0.06,0.12,0.19,0.25,0.25,0.31,0.34,0.38,0.44,0.5,0.57,0.63,0.69,0.76,0.79,0.82,0.88,0.95,0.98,1.01,1.07,1.11,1.14,1.2,1.21,1.26,1.29,1.33,1.36,1.39,1.41,1.45,1.45,1.48,1.5,1.51,1.51,1.52,1.51,1.51,1.49,1.47,1.45,1.43,1.39,1.39,1.33,1.33,1.26,1.25,1.2,1.16,1.14,1.07,1.05,-0.26},height=4.198833256822587]:2.4589288684081483,Lynchius_simmonsi_[&length_range={2.848526609173,10.87523278027},dmv1_80%HPD_1={-0.62,-0.6,-0.56,-0.51,-0.46,-0.45,-0.38,-0.3,-0.3,-0.2,-0.14,-0.08,0.01,0.06,0.17,0.28,0.33,0.49,0.65,0.81,0.97,1.07,1.12,1.28,1.29,1.43,1.44,1.55,1.6,1.64,1.73,1.76,1.79,1.85,1.9,1.92,1.95,1.99,2.02,2.04,2.06,2.07,2.08,2.09,2.09,2.09,2.09,2.08,2.07,2.06,2.05,2.02,1.99,1.96,1.92,-0.62},dmv1_range={0.027885454426444654,6.498206059444261},length_95%_HPD={4.467190894344,8.968600690333},dmt_95%_HPD={4.467190894344398,8.968600690332913},dmv2_range={0.0020207600411167354,3.1071729420265064},length=6.6589895478089485,dmt=6.658989547808934,dmv2=0.31691167353511274,dmv_80%HPD_modality=1,dmv1=0.727376451790732,dmv1_median=0.5825641358886164,dmv2_median=0.240143793134667,height_median=1.9966250874858815E-12,height_range={0.0,1.3599787962448318E-11},height_95%_HPD={0.0,7.098321930243401E-12},dmt_median=6.621946185272533,dmt_range={2.848526609173495,10.875232780270712},length_median=6.6219461852725,dmv2_80%HPD_1={0.88,0.91,0.98,1.06,1.12,1.14,1.21,1.28,1.29,1.36,1.4,1.44,1.5,1.52,1.56,1.59,1.61,1.64,1.65,1.64,1.62,1.59,1.58,1.52,1.52,1.44,1.44,1.36,1.33,1.29,1.21,1.18,1.14,1.06,0.98,0.96,0.91,0.83,0.76,0.68,0.6,0.53,0.53,0.45,0.38,0.3,0.22,0.15,0.13,0.07,-0.0,-0.08,-0.16,-0.23,-0.31,0.88},height=2.6099493159229927E-12]:6.621946185272756)[&length_range={0.8320186310404,16.48320451473},dmv1_80%HPD_1={-0.36,-0.29,-0.26,-0.17,-0.16,-0.07,0.02,0.03,0.13,0.23,0.32,0.34,0.42,0.52,0.62,0.71,0.81,0.85,0.91,1.01,1.1,1.16,1.2,1.3,1.34,1.4,1.48,1.5,1.58,1.59,1.66,1.69,1.73,1.79,1.79,1.83,1.86,1.89,1.89,1.9,1.91,1.91,1.9,1.89,1.88,1.85,1.82,1.79,1.77,1.71,1.69,1.64,-0.36},dmv1_range={0.03795590169812753,4.02896574157186},length_95%_HPD={2.103507353553,13.69618718226},dmt_95%_HPD={2.1035073535529136,13.696187182258097},dmv2_range={0.001582155227052287,4.149959430215075},length=9.414208737569613,posterior=1.0,dmt=9.414208737569567,dmv2=0.36202311865067005,dmv_80%HPD_modality=1,dmv1=0.6103680107378953,dmv1_median=0.5152518791945964,dmv2_median=0.28280527989763704,height_median=6.621946185274752,height_range={2.848526609174759,10.875232780274228},height_95%_HPD={4.4671908943449,8.968600690338441},dmt_median=10.115630434642082,dmt_range={0.8320186310403628,16.48320451472521},length_median=10.11563043464,dmv2_80%HPD_1={1.25,1.31,1.34,1.41,1.42,1.47,1.52,1.52,1.56,1.59,1.62,1.62,1.63,1.64,1.64,1.64,1.63,1.62,1.61,1.58,1.54,1.52,1.5,1.44,1.42,1.38,1.31,1.3,1.21,1.2,1.11,1.07,1.01,0.91,0.9,0.81,0.7,0.61,0.6,0.5,0.4,0.3,0.2,0.13,0.09,-0.01,-0.11,-0.17,-0.21,-0.31,-0.35,-0.41,1.25},height=6.659122858272385]:10.6809915579626)[&posterior=0.4505098980203959]:0.6606938126191508,(((((((Phrynopus_daemon_[&length_range={7.240941603975E-4,5.598637039623},dmv1_80%HPD_1={-0.56,-0.57,-0.56},dmv1_80%HPD_2={-0.57,-0.56,-0.46,-0.42,-0.32,-0.28,-0.15,-0.13,0.01,0.09,0.16,0.31,0.45,0.6,0.74,0.89,1.03,1.18,1.28,1.32,1.47,1.53,1.62,1.7,1.76,1.82,1.91,1.92,2.0,2.05,2.06,2.11,2.14,2.15,2.16,2.15,2.13,2.09,2.05,2.04,1.98,1.91,1.9,1.81,-0.57},dmv1_range={0.0262180121634716,5.970329899790496},length_95%_HPD={1.569014179323,4.828204660812},dmt_95%_HPD={1.569014179323319,4.828204660812408},dmv2_range={0.0017666080576423482,5.238815943382267},length=3.169133963830584,dmt=3.1691339638305998,dmv2=0.38394121744363463,dmv_80%HPD_modality=2,dmv1=0.7296979838392178,dmv1_median=0.5788255794962363,dmv2_median=0.28290236527728346,height_median=2.5011104298755527E-12,height_range={0.0,1.2700951401711791E-11},height_95%_HPD={0.0,5.4001247917767614E-12},dmt_median=3.1820605452274098,dmt_range={7.24094160397455E-4,5.598637039623156},dmv2_80%HPD_2={1.13,1.15,1.27,1.31,1.4,1.44,1.53,1.54,1.62,1.66,1.69,1.73,1.76,1.78,1.78,1.77,1.74,1.7,1.66,1.64,1.57,1.53,1.47,1.4,1.34,1.27,1.17,1.15,1.02,0.91,0.89,0.76,0.63,0.5,0.38,0.25,0.12,-0.01,-0.11,-0.14,-0.27,-0.39,-0.39,-0.52,1.13},length_median=3.1820605452275,dmv2_80%HPD_1={-0.52,-0.51,-0.52},height=2.6091028735418105E-12]:3.1333940272531002,Phrynopus_unchog_[&length_range={7.240941603975E-4,5.598637039623},dmv1_80%HPD_1={-0.35,-0.27,-0.26,-0.17,-0.12,-0.08,0.01,0.1,0.11,0.19,0.28,0.38,0.47,0.56,0.65,0.74,0.83,0.89,0.92,1.01,1.1,1.11,1.19,1.26,1.28,1.37,1.37,1.46,1.46,1.54,1.55,1.6,1.64,1.65,1.69,1.72,1.74,1.74,1.76,1.77,1.77,1.77,1.76,1.74,1.74,1.72,1.68,1.64,1.64,1.59,1.55,1.53,-0.35},dmv1_range={0.019853723641829125,3.722898776384627},length_95%_HPD={1.568567998606,4.75086748147},dmt_95%_HPD={1.5685679986061432,4.750867481470051},dmv2_range={0.0011642047462080134,3.8025066353930903},length=3.119000372646859,dmt=3.119000372646873,dmv2=0.3762071505574936,dmv_80%HPD_modality=1,dmv1=0.5058213312026976,dmv1_median=0.40582030330432184,dmv2_median=0.27500146114976315,height_median=2.5011104298755527E-12,height_range={0.0,1.2700951401711791E-11},height_95%_HPD={0.0,5.4001247917767614E-12},dmt_median=3.137133429584382,dmt_range={7.24094160397455E-4,5.598637039623156},length_median=3.1371334295845,dmv2_80%HPD_1={1.33,1.39,1.4,1.45,1.48,1.5,1.54,1.57,1.58,1.6,1.62,1.63,1.64,1.64,1.63,1.61,1.59,1.58,1.57,1.53,1.49,1.48,1.44,1.39,1.37,1.3,1.3,1.2,1.2,1.11,1.08,1.02,0.93,0.92,0.83,0.74,0.68,0.65,0.55,0.46,0.37,0.27,0.18,0.09,0.06,-0.01,-0.1,-0.19,-0.19,-0.29,-0.35,-0.38,1.33},height=2.608194892703835E-12]:3.1333940272531002)[&length_range={0.01361548811009,6.173594289882},dmv1_80%HPD_1={-0.53,-0.45,-0.39,-0.35,-0.25,-0.22,-0.12,-0.06,0.02,0.16,0.17,0.3,0.44,0.58,0.71,0.85,0.99,1.13,1.27,1.27,1.41,1.5,1.54,1.66,1.68,1.78,1.82,1.89,1.96,1.97,2.03,2.08,2.1,2.12,2.15,2.17,2.18,2.17,2.16,2.14,2.11,2.1,2.07,2.02,1.96,1.96,1.88,-0.53},dmv1_range={0.033285562051505124,5.681789250301665},length_95%_HPD={0.3220488229165,3.375648699965},dmt_95%_HPD={0.3220488229165128,3.3756486999649806},dmv2_range={0.0031129106211328747,4.4709407240296875},length=1.811816778715209,posterior=0.945510897820436,dmt=1.8118167787152124,dmv2=0.3645524099619742,dmv_80%HPD_modality=1,dmv1=0.7674635729403174,dmv1_median=0.6066713672078252,dmv2_median=0.27246143122894134,height_median=3.1333940272556013,height_range={7.240941608994689E-4,5.598637039625562},height_95%_HPD={1.5204418306948995,4.749281390752289},dmt_median=1.734105671622697,dmt_range={0.013615488110086282,6.1735942898817155},length_median=1.734105671623,dmv2_80%HPD_1={1.1,1.2,1.26,1.31,1.39,1.42,1.49,1.53,1.57,1.63,1.64,1.68,1.71,1.73,1.73,1.73,1.71,1.68,1.64,1.64,1.58,1.53,1.5,1.42,1.4,1.31,1.27,1.2,1.1,1.09,0.98,0.87,0.83,0.76,0.65,0.54,0.43,0.32,0.21,0.1,-0.01,-0.05,-0.12,-0.22,-0.33,-0.33,-0.44,1.1},height=3.1181745563680874]:1.7394074924918996,Phrynopus_heimorum_[&length_range={1.438408406374,8.117921064486},dmv1_80%HPD_1={1.53,1.57,1.59,1.64,1.68,1.7,1.71,1.74,1.76,1.77,1.77,1.76,1.75,1.73,1.71,1.7,1.67,1.63,1.58,1.57,1.51,1.44,1.43,1.33,1.31,1.21,1.18,1.05,1.05,0.92,0.8,0.79,0.66,0.53,0.4,0.27,0.14,0.13,0.01,-0.12,-0.13,-0.26,-0.28,-0.39,-0.41,-0.51,-0.52,1.53},dmv1_range={0.016060031556675115,5.33814085610942},length_95%_HPD={2.820103409831,6.729273942632},dmt_95%_HPD={2.820103409831442,6.7292739426322585},dmv2_range={8.515391964129041E-4,3.864882276436927},length=4.831189281386872,dmt=4.831189281386852,dmv2=0.36268113708104216,dmv_80%HPD_modality=1,dmv1=0.48343810452237007,dmv1_median=0.3797664547516829,dmv2_median=0.2747979415135213,height_median=2.5011104298755527E-12,height_range={0.0,1.2700951401711791E-11},height_95%_HPD={0.0,5.304201522449148E-12},dmt_median=4.860962271633269,dmt_range={1.4384084063736127,8.117921064486161},length_median=4.860962271633,dmv2_80%HPD_1={-0.39,-0.33,-0.29,-0.2,-0.1,-0.05,-0.01,0.09,0.18,0.28,0.37,0.47,0.56,0.66,0.75,0.77,0.84,0.94,1.03,1.04,1.13,1.21,1.22,1.32,1.34,1.41,1.44,1.51,1.51,1.57,1.6,1.61,1.63,1.64,1.64,1.63,1.6,1.6,1.56,1.51,1.51,1.43,1.41,1.34,1.32,1.22,1.21,-0.39},height=2.6032291033209063E-12]:4.872801519745)[&length_range={0.03434672408351,7.323484089665},dmv1_80%HPD_1={-0.61,-0.56,-0.51,-0.45,-0.45,-0.38,-0.3,-0.29,-0.19,-0.14,-0.07,0.02,0.08,0.17,0.3,0.33,0.48,0.64,0.79,0.95,1.1,1.11,1.26,1.33,1.42,1.48,1.57,1.6,1.69,1.73,1.77,1.84,1.88,1.89,1.94,1.98,2.02,2.04,2.04,2.07,2.08,2.09,2.1,2.1,2.09,2.08,2.06,2.04,2.04,2.02,1.98,1.95,1.9,-0.61},dmv1_range={0.02850928269856945,6.37814415689042},length_95%_HPD={0.7985302758353,4.204416496189},dmt_95%_HPD={0.7985302758353354,4.204416496189192},dmv2_range={0.0017843378504495918,3.325011969787244},length=2.3871244922910613,posterior=0.999500099980004,dmt=2.3871244922910617,dmv2=0.3453541032459333,dmv_80%HPD_modality=1,dmv1=0.7260942973619129,dmv1_median=0.5963867653576193,dmv2_median=0.24546583153884052,height_median=4.872801519747501,height_range={1.6993945793585992,8.117921064488561},height_95%_HPD={3.1199807880330983,6.672811192427401},dmt_median=2.2786262912954474,dmt_range={0.03434672408350892,7.323484089665003},length_median=2.278626291295,dmv2_80%HPD_1={0.89,0.97,1.05,1.13,1.13,1.22,1.3,1.3,1.38,1.42,1.46,1.51,1.54,1.58,1.62,1.63,1.66,1.68,1.68,1.66,1.63,1.62,1.57,1.54,1.5,1.46,1.4,1.38,1.3,1.26,1.22,1.13,1.07,1.05,0.97,0.89,0.81,0.75,0.73,0.65,0.56,0.48,0.4,0.32,0.24,0.16,0.08,-0.0,-0.02,-0.09,-0.17,-0.25,-0.33,0.89},height=4.883345440399845]:2.30562276252389,(Phrynopus_tribulosus_[&length_range={2.348692211988,11.35911181774},dmv1_80%HPD_1={-0.04,-0.0,0.03,0.07,0.11,0.12,0.14,0.18,0.22,0.25,0.29,0.33,0.36,0.4,0.44,0.47,0.51,0.55,0.58,0.62,0.66,0.69,0.7,0.73,0.77,0.8,0.84,0.88,0.88,0.91,0.95,0.99,0.99,1.02,1.06,1.08,1.1,1.13,1.14,1.17,1.19,1.21,1.23,1.24,1.26,1.28,1.28,1.29,1.3,1.29,1.28,1.28,1.26,1.24,1.23,1.21,1.19,1.17,1.13,1.13,1.1,1.06,1.06,1.02,0.99,0.97,-0.04},dmv1_range={0.10952543589376273,1.6053112498897022},length_95%_HPD={3.203290721501,7.908286167601},dmt_95%_HPD={3.203290721501191,7.908286167601181},dmv2_range={1.461109097299398E-4,3.5463258813964544},length=5.1559802675414,dmt=5.1559802675414055,dmv2=0.37711324213347985,dmv_80%HPD_modality=1,dmv1=0.41498562491720087,dmv1_median=0.38906467891205926,dmv2_median=0.28599845281678127,height_median=2.5011104298755527E-12,height_range={0.0,1.2700951401711791E-11},height_95%_HPD={0.0,5.300648808770347E-12},dmt_median=4.936095880248784,dmt_range={2.348692211988047,11.359111817737467},length_median=4.936095880249001,dmv2_80%HPD_1={1.13,1.15,1.17,1.19,1.2,1.21,1.22,1.23,1.24,1.24,1.25,1.26,1.26,1.26,1.26,1.26,1.25,1.25,1.24,1.23,1.22,1.21,1.21,1.2,1.18,1.17,1.15,1.12,1.12,1.1,1.07,1.04,1.04,1.01,0.97,0.95,0.92,0.87,0.86,0.82,0.77,0.75,0.69,0.66,0.6,0.53,0.51,0.43,0.34,0.25,0.17,0.16,0.08,0.03,-0.01,-0.05,-0.09,-0.12,-0.18,-0.18,-0.23,-0.27,-0.27,-0.31,-0.34,-0.35,1.13},height=2.612904849050655E-12]:4.851321813960767,(Phrynopus_interstinctus_[&length_range={0.0084029307373,3.805841997442},dmv1_80%HPD_1={-0.59,-0.53,-0.45,-0.44,-0.35,-0.29,-0.23,-0.14,-0.08,0.0,0.13,0.15,0.3,0.45,0.57,0.59,0.74,0.78,0.89,1.04,1.19,1.23,1.33,1.43,1.48,1.58,1.63,1.7,1.78,1.79,1.87,1.93,1.93,1.99,2.03,2.06,2.07,2.08,2.1,2.1,2.1,2.09,2.07,2.07,2.05,2.01,1.97,1.93,1.92,1.85,-0.59},dmv1_range={0.015474747595651414,6.056601293558847},length_95%_HPD={0.7330937141266,2.439609968524},dmt_95%_HPD={0.7330937141266082,2.4396099685241097},dmv2_range={0.00267894169111399,4.09463363393249},length=1.5313536798023397,dmt=1.5313536798023415,dmv2=0.350529563731612,dmv_80%HPD_modality=1,dmv1=0.7251827943928446,dmv1_median=0.5756004626495677,dmv2_median=0.25578789136732005,height_median=2.5011104298755527E-12,height_range={0.0,1.2700951401711791E-11},height_95%_HPD={0.0,5.368150368667557E-12},dmt_median=1.4980453514864043,dmt_range={0.00840293073729971,3.805841997442449},length_median=1.4980453514865,dmv2_80%HPD_1={1.0,1.1,1.2,1.2,1.3,1.35,1.4,1.46,1.5,1.54,1.6,1.61,1.66,1.69,1.7,1.7,1.7,1.7,1.69,1.66,1.61,1.6,1.55,1.5,1.47,1.4,1.36,1.3,1.21,1.2,1.1,1.01,1.0,0.9,0.8,0.7,0.62,0.6,0.5,0.4,0.29,0.19,0.11,0.09,-0.01,-0.11,-0.21,-0.29,-0.31,-0.41,1.0},height=2.6132354517557685E-12]:1.4980453514877006,Phrynopus_vestigiatus_[&length_range={0.0084029307373,3.805841997442},dmv1_80%HPD_1={-0.61,-0.62,-0.61},dmv1_80%HPD_2={-0.62,-0.6,-0.53,-0.46,-0.45,-0.35,-0.3,-0.22,-0.15,-0.06,0.01,0.16,0.17,0.32,0.48,0.63,0.79,0.94,1.1,1.18,1.26,1.41,1.41,1.57,1.57,1.7,1.72,1.8,1.88,1.88,1.95,2.01,2.04,2.05,2.08,2.11,2.12,2.13,2.13,2.12,2.1,2.08,2.04,2.04,2.0,1.94,1.88,1.88,-0.62},dmv1_range={0.021193574100527465,6.387544357825899},length_95%_HPD={0.7330937141266,2.439609968524},dmt_95%_HPD={0.7330937141266082,2.4396099685241097},dmv2_range={0.0026755611821730053,4.185786508093705},length=1.5313536798023397,dmt=1.5313536798023415,dmv2=0.35239633331367215,dmv_80%HPD_modality=2,dmv1=0.7272989572869943,dmv1_median=0.5777801530282696,dmv2_median=0.26004491711482247,height_median=2.5011104298755527E-12,height_range={0.0,1.2700951401711791E-11},height_95%_HPD={0.0,5.368150368667557E-12},dmt_median=1.4980453514864043,dmt_range={0.00840293073729971,3.805841997442449},dmv2_80%HPD_2={1.0,1.02,1.12,1.21,1.22,1.33,1.36,1.43,1.48,1.53,1.57,1.63,1.63,1.68,1.71,1.72,1.72,1.7,1.66,1.63,1.61,1.53,1.53,1.43,1.43,1.33,1.3,1.22,1.13,1.12,1.02,0.92,0.85,0.81,0.71,0.61,0.51,0.4,0.3,0.2,0.1,-0.01,-0.11,-0.12,-0.21,-0.31,-0.41,-0.42,1.0},length_median=1.4980453514865,dmv2_80%HPD_1={-0.42,-0.41,-0.42},height=2.6132354517557685E-12]:1.4980453514877006)[&length_range={1.168579891983,9.658585072747},dmv1_80%HPD_1={-0.54,-0.59,-0.54},dmv1_80%HPD_2={-0.59,-0.5,-0.44,-0.37,-0.29,-0.21,-0.15,0.0,0.0,0.15,0.29,0.42,0.44,0.59,0.73,0.88,0.92,1.03,1.17,1.32,1.33,1.47,1.55,1.61,1.7,1.76,1.82,1.91,1.91,1.98,2.03,2.05,2.07,2.09,2.1,2.1,2.08,2.05,2.05,2.0,1.94,1.91,1.86,1.76,1.76,-0.59},dmv1_range={0.012812092673271023,6.000258146984952},length_95%_HPD={1.724894025616,5.994762967335},dmt_95%_HPD={1.7248940256161427,5.994762967334794},dmv2_range={0.0014205548760229073,5.362718374848137},length=3.606372322053549,posterior=1.0,dmt=3.6063723220535597,dmv2=0.3499424532741755,dmv_80%HPD_modality=2,dmv1=0.7029258970452797,dmv1_median=0.5582298589106427,dmv2_median=0.2613264417850597,height_median=1.4980453514902017,height_range={0.008402930737860359,3.8058419974435527},height_95%_HPD={0.7330937141300993,2.4396099685260992},dmt_median=3.402773116009835,dmt_range={1.1685798919826287,9.65858507274693},dmv2_80%HPD_2={1.05,1.17,1.24,1.3,1.38,1.43,1.48,1.56,1.57,1.63,1.67,1.7,1.7,1.72,1.72,1.7,1.7,1.68,1.63,1.57,1.57,1.49,1.43,1.38,1.3,1.24,1.17,1.05,1.04,0.91,0.78,0.71,0.65,0.52,0.38,0.25,0.12,0.02,-0.01,-0.14,-0.27,-0.32,-0.4,-0.53,-0.53,1.05},length_median=3.4027731160099997,dmv2_80%HPD_1={-0.53,-0.47,-0.53},height=1.5313536798049505]:3.353276462473066)[&length_range={0.05082023523165,5.309575743545},dmv1_80%HPD_1={-0.46,-0.45,-0.38,-0.34,-0.29,-0.21,-0.19,-0.09,-0.05,0.04,0.14,0.16,0.29,0.41,0.54,0.54,0.66,0.7,0.79,0.92,1.04,1.12,1.17,1.29,1.3,1.42,1.44,1.54,1.55,1.63,1.67,1.71,1.77,1.79,1.82,1.86,1.89,1.92,1.92,1.94,1.95,1.96,1.95,1.95,1.93,1.92,1.92,1.89,1.86,1.81,1.79,1.76,-0.46},dmv1_range={0.04863815711692765,5.16540173822716},length_95%_HPD={1.035866291678,3.729900153528},dmt_95%_HPD={1.0358662916779346,3.7299001535280487},dmv2_range={0.001754373107285117,3.599576993117598},length=2.3752298586150205,posterior=0.9180163967206558,dmt=2.37522985861502,dmv2=0.3034146816424991,dmv_80%HPD_modality=1,dmv1=0.6471093768569763,dmv1_median=0.5578743335552518,dmv2_median=0.229665933341999,height_median=4.851321813963268,height_range={2.3486922119903006,9.221311311367607},height_95%_HPD={3.4230301130057974,6.4768260445084},dmt_median=2.3110714926456772,!rotate=true,dmt_range={0.05082023523164825,5.3095757435448085},length_median=2.3110714926454996,dmv2_80%HPD_1={1.04,1.05,1.14,1.19,1.23,1.3,1.32,1.38,1.4,1.45,1.49,1.5,1.54,1.57,1.58,1.58,1.58,1.58,1.57,1.55,1.52,1.49,1.47,1.41,1.4,1.33,1.32,1.23,1.23,1.14,1.1,1.05,0.96,0.92,0.88,0.79,0.7,0.61,0.61,0.52,0.43,0.35,0.26,0.17,0.08,0.01,-0.01,-0.09,-0.18,-0.27,-0.31,-0.36,1.04},height=4.905751432369184]:2.327102468308123)[&length_range={0.04628375940765,3.869948171519},dmv1_80%HPD_1={-0.27,-0.25,-0.19,-0.18,-0.12,-0.1,-0.05,-0.0,0.03,0.1,0.13,0.18,0.25,0.32,0.34,0.4,0.47,0.55,0.62,0.69,0.74,0.77,0.84,0.92,0.95,0.99,1.06,1.08,1.14,1.18,1.21,1.26,1.29,1.33,1.36,1.39,1.44,1.44,1.49,1.51,1.52,1.56,1.58,1.59,1.62,1.64,1.66,1.66,1.67,1.68,1.69,1.7,1.7,1.7,1.7,1.69,1.68,1.67,1.66,1.65,1.63,1.61,1.59,-0.27},dmv1_range={0.03434738811837371,3.0578976881062694},length_95%_HPD={0.4635203542831,2.459812275861},dmt_95%_HPD={0.4635203542830979,2.459812275861011},dmv2_range={0.0029872378342013207,2.3269355102611513},length=1.511945420030948,posterior=0.8732253549290142,dmt=1.5119454200309452,dmv2=0.25842365420105157,dmv_80%HPD_modality=1,dmv1=0.5531817738052003,dmv1_median=0.4824437557860197,dmv2_median=0.20908191590403896,height_median=7.178424282271391,height_range={4.408839268745801,11.093870837682267},height_95%_HPD={5.679048717908001,8.819132091399002},dmt_median=1.4873101014753831,dmt_range={0.04628375940764684,3.8699481715189625},length_median=1.4873101014755,dmv2_80%HPD_1={1.06,1.08,1.13,1.14,1.18,1.19,1.23,1.25,1.27,1.3,1.31,1.32,1.35,1.36,1.36,1.37,1.38,1.38,1.38,1.37,1.36,1.36,1.34,1.32,1.31,1.29,1.26,1.25,1.22,1.19,1.17,1.14,1.12,1.08,1.05,1.02,0.97,0.97,0.91,0.88,0.85,0.8,0.75,0.74,0.68,0.62,0.57,0.56,0.51,0.45,0.4,0.34,0.28,0.23,0.17,0.11,0.06,-0.0,-0.05,-0.06,-0.12,-0.17,-0.23,1.06},height=7.221351634666833]:1.5547009771071592,(((Phrynopus_badius_[&length_range={0.08109162999847,11.36136157933},dmv1_80%HPD_1={-0.33,-0.37,-0.33},dmv1_80%HPD_2={-0.37,-0.31,-0.24,-0.22,-0.11,-0.11,0.02,0.02,0.15,0.21,0.28,0.42,0.5,0.55,0.68,0.81,0.94,1.07,1.2,1.27,1.33,1.46,1.56,1.59,1.72,1.74,1.85,1.88,1.98,1.98,2.07,2.11,2.14,2.19,2.23,2.24,2.26,2.27,2.28,2.28,2.27,2.24,2.24,2.21,2.16,2.11,2.1,2.03,-0.37},dmv1_range={0.16481006054212255,5.50128835564466},length_95%_HPD={0.4311574813282,7.798864752054},dmt_95%_HPD={0.4311574813282083,7.798864752054293},dmv2_range={7.630871386870009E-4,4.630217640798599},length=1.8545008154959057,dmt=1.8545008154959124,dmv2=0.3000330007417782,dmv_80%HPD_modality=2,dmv1=0.9071616250215829,dmv1_median=0.8046027654469217,dmv2_median=0.21796811277228298,height_median=2.5011104298755527E-12,height_range={0.0,1.290345608140342E-11},height_95%_HPD={0.0,5.339728659237153E-12},dmt_median=1.290195399652951,dmt_range={0.08109162999846513,11.361361579334453},dmv2_80%HPD_2={0.91,1.01,1.1,1.13,1.24,1.24,1.35,1.35,1.44,1.47,1.5,1.56,1.58,1.59,1.62,1.63,1.63,1.62,1.6,1.58,1.56,1.51,1.47,1.45,1.37,1.35,1.26,1.24,1.13,1.13,1.01,0.93,0.9,0.78,0.67,0.6,0.56,0.44,0.33,0.22,0.1,0.01,-0.01,-0.12,-0.24,-0.33,-0.35,-0.46,0.91},length_median=1.290195399653,dmv2_80%HPD_1={-0.46,-0.4,-0.46},height=2.610345186688342E-12]:1.2494185630374979,Phrynopus_bracki_[&length_range={0.08109162999847,11.37264651305},dmv1_80%HPD_1={-0.71,-0.76,-0.79,-0.82,-0.84,-0.84,-0.71},dmv1_80%HPD_2={-0.84,-0.84,-0.82,-0.79,-0.76,-0.72,-0.67,-0.63,-0.61,-0.54,-0.46,-0.41,-0.37,-0.26,-0.2,-0.12,0.01,0.06,0.22,0.36,0.43,0.65,0.86,1.02,1.07,1.28,1.31,1.49,1.49,1.63,1.71,1.74,1.83,1.9,1.92,1.97,2.02,2.07,2.1,2.13,2.13,2.16,2.17,2.18,2.18,2.18,2.17,2.15,2.13,2.13,2.1,2.07,2.03,1.98,-0.84},dmv1_range={0.026960923266238283,8.687949129293555},length_95%_HPD={0.4294587191978,7.782252491452},dmt_95%_HPD={0.42945871919779954,7.782252491452055},dmv2_range={8.17062636844352E-4,3.699990474657861},length=1.8517230855087812,dmt=1.8517230855087865,dmv2=0.33759512837347183,dmv_80%HPD_modality=2,dmv1=0.7239696598320751,dmv1_median=0.5693296041366438,dmv2_median=0.2423574787198522,height_median=2.5002222514558525E-12,height_range={0.0,1.290345608140342E-11},height_95%_HPD={0.0,5.31841237716435E-12},dmt_median=1.290195399652951,dmt_range={0.08109162999846513,11.372646513045037},dmv2_80%HPD_2={0.52,0.54,0.63,0.72,0.81,0.9,0.99,1.05,1.08,1.17,1.26,1.31,1.35,1.44,1.48,1.53,1.6,1.62,1.68,1.71,1.73,1.75,1.74,1.71,1.71,1.64,1.62,1.53,1.53,1.44,1.38,1.35,1.26,1.17,1.15,1.08,0.99,0.9,0.81,0.72,0.72,0.63,0.54,0.45,0.36,0.27,0.17,0.08,-0.01,-0.01,-0.1,-0.19,-0.28,-0.37,0.52},length_median=1.290195399653,dmv2_80%HPD_1={-0.37,-0.28,-0.19,-0.1,-0.01,0.01,-0.37},height=2.608491307377396E-12]:1.2494185630374988)[&length_range={0.01156221323583,11.82611944763},dmv1_80%HPD_1={-0.42,-0.31,-0.28,-0.19,-0.08,-0.08,0.03,0.14,0.25,0.3,0.36,0.47,0.58,0.69,0.77,0.8,0.91,1.02,1.13,1.14,1.24,1.34,1.35,1.46,1.48,1.57,1.59,1.67,1.68,1.74,1.79,1.79,1.82,1.84,1.85,1.85,1.83,1.8,1.79,1.76,1.71,1.68,1.64,1.57,1.54,-0.42},dmv1_range={0.03460819353542893,4.532815235251317},length_95%_HPD={2.475766686899,7.080519605578},dmt_95%_HPD={2.475766686898635,7.0805196055778215},dmv2_range={0.0012837282535796265,5.10186726211246},length=4.444353913043503,posterior=0.9169166166766647,dmt=4.444353913043502,dmv2=0.34663952810156173,dmv_80%HPD_modality=1,dmv1=0.5468067556561399,dmv1_median=0.46549543137313876,dmv2_median=0.26361099168083957,height_median=1.249418563039999,height_range={0.08109162999900121,8.09126925741231},height_95%_HPD={0.5681024263269983,2.048676860005603},dmt_median=4.318307311137426,dmt_range={0.011562213235825958,11.826119447631438},length_median=4.318307311137,dmv2_80%HPD_1={1.25,1.34,1.36,1.42,1.49,1.49,1.54,1.58,1.61,1.61,1.63,1.64,1.64,1.63,1.61,1.61,1.58,1.55,1.5,1.49,1.44,1.36,1.36,1.26,1.24,1.14,1.12,0.99,0.98,0.87,0.74,0.73,0.62,0.49,0.37,0.24,0.12,-0.01,-0.06,-0.13,-0.26,-0.31,-0.38,-0.48,-0.51,1.25},height=1.3022966670052256]:4.237032035163303,((Phrynopus_bufoides_[&length_range={0.3661983127972,6.983122516048},dmv1_80%HPD_1={-0.55,-0.48,-0.41,-0.38,-0.27,-0.26,-0.13,-0.11,0.0,0.11,0.14,0.28,0.42,0.52,0.56,0.7,0.84,0.87,0.97,1.11,1.25,1.28,1.39,1.48,1.53,1.63,1.67,1.75,1.81,1.84,1.92,1.94,1.98,2.02,2.06,2.08,2.08,2.1,2.11,2.11,2.09,2.08,2.07,2.05,2.01,1.96,1.94,1.9,1.82,-0.55},dmv1_range={0.016034408124036798,5.674853116030969},length_95%_HPD={2.112322024373,5.33137546887},dmt_95%_HPD={2.1123220243734004,5.3313754688700215},dmv2_range={0.0022642576690515854,4.430880593497103},length=3.7806243497682614,dmt=3.7806243497682517,dmv2=0.38251771604145435,dmv_80%HPD_modality=1,dmv1=0.7219595278626948,dmv1_median=0.5824424315533695,dmv2_median=0.27451372115486405,height_median=2.5011104298755527E-12,height_range={0.0,1.340083599643549E-11},height_95%_HPD={0.0,5.357492227631155E-12},dmt_median=3.788962963953689,dmt_range={0.36619831279720944,6.9831225160482715},length_median=3.788962963954,dmv2_80%HPD_1={1.09,1.19,1.26,1.29,1.39,1.4,1.49,1.51,1.57,1.62,1.64,1.68,1.71,1.73,1.73,1.74,1.73,1.73,1.71,1.68,1.63,1.62,1.57,1.51,1.48,1.4,1.37,1.29,1.23,1.19,1.08,1.03,0.97,0.86,0.75,0.65,0.64,0.54,0.43,0.32,0.21,0.15,0.1,-0.01,-0.12,-0.22,-0.25,-0.33,-0.44,1.09},height=2.6133577294686187E-12]:3.5143622403125763,(Phrynopus_pesantesi_[&length_range={0.04866609614008,5.511776441238},dmv1_80%HPD_1={-0.46,-0.5,-0.46},dmv1_80%HPD_2={-0.5,-0.48,-0.37,-0.32,-0.24,-0.11,-0.1,0.02,0.14,0.27,0.29,0.4,0.53,0.66,0.79,0.92,1.05,1.07,1.18,1.31,1.44,1.46,1.56,1.68,1.69,1.82,1.83,1.95,1.95,2.03,2.08,2.09,2.13,2.15,2.14,2.12,2.08,2.08,2.02,1.95,1.93,1.82,1.82,1.69,1.68,-0.5},dmv1_range={0.02664379371454025,5.295397687932528},length_95%_HPD={1.627372578308,4.027644140406},dmt_95%_HPD={1.627372578308099,4.027644140406003},dmv2_range={0.001971472205756923,6.507803055051213},length=2.7989774880694176,dmt=2.798977488069412,dmv2=0.39303427004005237,dmv_80%HPD_modality=2,dmv1=0.7156663804808391,dmv1_median=0.5699874391144331,dmv2_median=0.28458203627584544,height_median=2.5011104298755527E-12,height_range={0.0,1.3589129821411916E-11},height_95%_HPD={0.0,5.3788085097039584E-12},dmt_median=2.7824236709405885,dmt_range={0.04866609614008375,5.511776441237995},dmv2_80%HPD_2={1.24,1.26,1.38,1.42,1.49,1.57,1.58,1.64,1.7,1.74,1.74,1.77,1.79,1.79,1.79,1.78,1.75,1.74,1.71,1.66,1.6,1.58,1.51,1.42,1.41,1.28,1.26,1.1,1.1,0.94,0.82,0.79,0.63,0.47,0.31,0.15,-0.01,-0.01,-0.17,-0.3,-0.33,-0.49,-0.49,-0.63,-0.65,1.24},length_median=2.7824236709405,dmv2_80%HPD_1={-0.65,-0.6,-0.65},height=2.6067726705912656E-12]:2.8027407090936975,(Phrynopus_barthlenae_[&length_range={0.03663771220505,3.568174668509},dmv1_80%HPD_1={1.51,1.53,1.6,1.66,1.67,1.72,1.77,1.79,1.8,1.82,1.83,1.83,1.82,1.8,1.79,1.78,1.74,1.68,1.66,1.62,1.53,1.53,1.43,1.41,1.29,1.28,1.15,1.11,1.02,0.9,0.79,0.77,0.64,0.52,0.39,0.26,0.22,0.13,0.01,-0.11,-0.12,-0.25,-0.3,-0.37,-0.44,-0.5,1.51},dmv1_range={0.018205229950173464,5.209883618240347},length_95%_HPD={0.4676988530498,2.838378645501},dmt_95%_HPD={0.46769885304983405,2.838378645500914},dmv2_range={8.989090067730275E-4,4.678489424058598},length=1.6221401065540995,dmt=1.6221401065540972,dmv2=0.4178488533939367,dmv_80%HPD_modality=1,dmv1=0.5127307393721079,dmv1_median=0.414404435164216,dmv2_median=0.30706670904692823,height_median=2.5011104298755527E-12,height_range={0.0,1.3589129821411916E-11},height_95%_HPD={0.0,5.396572078097961E-12},dmt_median=1.607420184727074,dmt_range={0.03663771220505001,3.5681746685086644},length_median=1.607420184727,dmv2_80%HPD_1={-0.47,-0.44,-0.35,-0.25,-0.24,-0.12,-0.01,0.07,0.11,0.22,0.34,0.45,0.56,0.68,0.74,0.79,0.91,1.02,1.06,1.14,1.25,1.25,1.37,1.39,1.48,1.49,1.57,1.6,1.64,1.68,1.71,1.71,1.73,1.74,1.74,1.72,1.71,1.69,1.65,1.6,1.59,1.52,1.48,1.42,1.37,1.3,-0.47},height=2.6130150499523596E-12]:1.5956063970705445,Phrynopus_horstpauli_[&length_range={0.03663771220505,3.568174668509},dmv1_80%HPD_1={-0.36,-0.34,-0.25,-0.16,-0.14,-0.03,0.08,0.1,-0.36},dmv1_80%HPD_2={1.36,1.37,1.48,1.59,1.62,1.69,1.8,1.8,1.91,1.94,2.02,2.04,2.12,2.12,2.18,2.22,2.23,2.24,2.25,2.24,2.23,2.21,2.17,2.12,2.11,2.03,2.02,1.93,1.91,1.8,1.79,1.69,1.61,1.59,1.48,1.37,1.36,1.26,1.15,1.05,0.94,0.83,0.72,0.61,0.51,0.4,0.29,0.18,0.11,0.08,-0.03,-0.14,-0.15,-0.25,-0.33,-0.36,1.36},dmv1_range={0.08426587570568911,4.488532712947274},length_95%_HPD={0.4824198818491,2.864680607541},dmt_95%_HPD={0.48241988184914414,2.864680607540839},dmv2_range={0.006153662444144607,6.377453966274495},length=1.6269725351196538,dmt=1.6269725351196511,dmv2=0.8162119976489887,dmv_80%HPD_modality=2,dmv1=0.7638919202214686,dmv1_median=0.6803599619947018,dmv2_median=0.7074286131741472,height_median=2.5011104298755527E-12,height_range={0.0,1.3589129821411916E-11},height_95%_HPD={0.0,5.3930193644191604E-12},dmt_median=1.6095561745814508,dmt_range={0.03663771220505001,3.5681746685086644},dmv2_80%HPD_2={-0.63,-0.63,-0.57,-0.5,-0.47,-0.42,-0.32,-0.32,-0.2,-0.16,-0.05,-0.01,0.15,0.16,0.31,0.46,0.57,0.62,0.77,0.93,0.96,1.09,1.24,1.36,1.4,1.55,1.57,1.71,1.73,1.86,1.87,1.96,2.02,2.04,2.11,2.17,2.18,2.22,2.26,2.29,2.31,2.32,2.32,2.32,2.3,2.28,2.25,2.21,2.18,2.16,2.1,2.03,2.02,1.94,1.87,1.83,-0.63},length_median=1.6095561745815,dmv2_80%HPD_1={-0.3,-0.32,-0.41,-0.47,-0.49,-0.56,-0.62,-0.63,-0.3},height=2.612483581461867E-12]:1.5956063970705445)[&length_range={0.009494207476301,4.417317768792},dmv1_80%HPD_1={-0.35,-0.42,-0.44,-0.47,-0.52,-0.55,-0.57,-0.58,-0.58,-0.58,-0.56,-0.53,-0.49,-0.44,-0.44,-0.38,-0.31,-0.27,-0.22,-0.11,-0.1,0.01,0.07,0.17,0.24,0.38,0.41,0.58,0.69,0.75,0.92,1.09,1.26,1.43,1.6,1.75,1.77,1.94,2.04,2.11,2.24,2.29,2.38,2.46,2.5,2.59,2.63,2.67,2.73,2.77,2.8,2.8,2.83,2.84,2.84,2.83,2.81,2.8,2.78,2.75,2.7,2.64,2.63,2.57,2.48,-0.35},dmv1_range={0.08123006746251635,7.04835075876169},length_95%_HPD={0.1223498460806,2.536604867007},dmt_95%_HPD={0.12234984608061161,2.536604867006983},dmv2_range={0.0027760806296351077,4.843344501682404},length=1.220136054662342,posterior=0.9746050789842031,dmt=1.2201360546623445,dmv2=0.45231969862437094,dmv_80%HPD_modality=1,dmv1=1.2198349358854048,dmv1_median=1.0583335577942594,dmv2_median=0.309874369476546,height_median=1.5956063970730456,height_range={0.03663771220599976,3.5681746685113005},height_95%_HPD={0.48381724523479974,2.8266083045825},dmt_median=1.098166609196765,dmt_range={0.009494207476300698,4.417317768791892},length_median=1.098166609197,dmv2_80%HPD_1={-0.48,-0.36,-0.31,-0.24,-0.13,-0.01,0.11,0.23,0.35,0.47,0.59,0.7,0.82,0.94,0.94,1.06,1.18,1.23,1.3,1.42,1.43,1.53,1.58,1.65,1.69,1.77,1.79,1.86,1.89,1.91,1.95,1.97,1.97,1.96,1.93,1.89,1.88,1.82,1.77,1.73,1.65,1.62,1.53,1.46,1.42,1.3,1.24,1.18,1.06,0.94,0.84,0.82,0.7,0.59,0.47,0.35,0.23,0.17,0.11,-0.01,-0.13,-0.24,-0.26,-0.36,-0.48,-0.48},height=1.609057359788165]:1.207134312023153)[&length_range={6.906474296704E-4,3.676529312836},dmv1_range={0.023268666653064114,9.22774055249857},length_95%_HPD={0.01670054879488,1.912525308134},dmt_95%_HPD={0.01670054879488303,1.9125253081337004},dmt=0.940439528628896,dmv1_median=0.6252930788748717,dmv2_median=0.2808224342882313,height_median=2.8027407090961987,height_range={0.5735848326339106,5.511776441242102},height_95%_HPD={1.6730117711129893,4.003406525728796},length_median=0.87171674795765,height=2.8247551933142434,dmv1_80%HPD_1={-0.73,-0.78,-0.83,-0.86,-0.89,-0.9,-0.73},dmv1_80%HPD_2={-0.9,-0.88,-0.85,-0.81,-0.76,-0.7,-0.67,-0.63,-0.55,-0.45,-0.45,-0.33,-0.22,-0.18,0.0,0.0,0.23,0.29,0.46,0.68,0.91,1.13,1.29,1.36,1.56,1.58,1.74,1.81,1.88,1.99,2.03,2.08,2.16,2.21,2.26,2.26,2.3,2.33,2.34,2.35,2.35,2.35,2.33,2.31,2.27,2.26,2.23,2.19,2.13,2.06,-0.9},dmv2_range={0.001872312923688349,4.395053865514106},length=0.9404395286288951,posterior=0.9420115976804639,dmv2=0.41737703151519784,dmv_80%HPD_modality=2,dmv1=0.8236063640793991,dmt_median=0.8717167479576557,!rotate=true,dmt_range={6.90647429670399E-4,3.6765293128364513},dmv2_80%HPD_2={0.54,0.64,0.75,0.85,0.96,1.07,1.12,1.18,1.28,1.39,1.4,1.5,1.58,1.61,1.71,1.71,1.81,1.82,1.87,1.89,1.89,1.86,1.82,1.8,1.71,1.7,1.61,1.56,1.5,1.39,1.34,1.28,1.18,1.07,0.96,0.96,0.85,0.75,0.64,0.53,0.42,0.32,0.21,0.1,-0.01,-0.04,-0.11,-0.22,-0.33,-0.44,0.54},dmv2_80%HPD_1={-0.44,-0.33,-0.22,-0.11,-0.01,0.05,-0.44}]:0.7116215312188787)[&length_range={0.002634069975746,3.412262796415},dmv1_80%HPD_1={-0.68,-0.62,-0.54,-0.51,-0.45,-0.33,-0.33,-0.19,-0.16,-0.02,0.01,0.18,0.22,0.35,0.53,0.7,0.87,1.04,1.22,1.39,1.39,1.56,1.63,1.73,1.8,1.91,1.93,2.03,2.08,2.12,2.19,2.24,2.25,2.29,2.33,2.36,2.37,2.38,2.38,2.38,2.37,2.35,2.32,2.29,2.25,2.25,2.2,2.14,2.08,-0.68},dmv1_range={0.024439635911373898,7.061552617871516},length_95%_HPD={0.005434859393772,1.821721498664},dmt_95%_HPD={0.0054348593937718626,1.8217214986638428},dmv2_range={0.002464853917897722,4.066441578318721},length=0.8540164797214134,posterior=0.6922615476904619,dmt=0.8540164797214164,dmv2=0.42833055957604016,dmv_80%HPD_modality=1,dmv1=0.8847930779915081,dmv1_median=0.6190743484128782,dmv2_median=0.27166678854187387,height_median=3.5143622403150774,height_range={1.2995404358340004,6.27689471011535},height_95%_HPD={2.0634101747052824,4.776198631167333},dmt_median=0.769100788792048,!rotate=true,dmt_range={0.0026340699757461117,3.412262796415172},length_median=0.76910078879205,dmv2_80%HPD_1={1.11,1.19,1.29,1.33,1.39,1.49,1.49,1.59,1.61,1.69,1.7,1.77,1.79,1.83,1.86,1.88,1.88,1.87,1.84,1.79,1.79,1.72,1.69,1.63,1.59,1.5,1.49,1.39,1.33,1.29,1.19,1.09,1.08,0.99,0.89,0.79,0.69,0.59,0.49,0.39,0.29,0.19,0.09,-0.01,-0.09,-0.11,-0.2,-0.3,-0.4,1.11},height=3.503058885432842]:0.8415790104957077,((Phrynopus_tautzorum_[&length_range={0.028793305766,4.496247468669},dmv1_80%HPD_1={-0.48,-0.47,-0.37,-0.35,-0.25,-0.23,-0.1,-0.1,0.02,0.11,0.15,0.27,0.4,0.52,0.53,0.65,0.78,0.83,0.9,1.03,1.15,1.25,1.28,1.41,1.46,1.53,1.6,1.66,1.72,1.78,1.81,1.89,1.91,1.95,1.99,2.03,2.04,2.06,2.07,2.08,2.08,2.07,2.05,2.04,2.02,1.99,1.94,1.91,1.88,1.81,-0.48},dmv1_range={0.03314930608548613,5.170520768349492},length_95%_HPD={0.9218340919527,3.34732502021},dmt_95%_HPD={0.921834091952679,3.3473250202103886},dmv2_range={0.0030336191699811164,4.342988576311281},length=2.1162863296991934,dmt=2.116286329699189,dmv2=0.3650132753529777,dmv_80%HPD_modality=1,dmv1=0.7176656425561256,dmv1_median=0.5787842026530325,dmv2_median=0.27032580805226014,height_median=2.5011104298755527E-12,height_range={0.0,1.319122588938626E-11},height_95%_HPD={0.0,5.4001247917767614E-12},dmt_median=2.1187939543552226,dmt_range={0.028793305766002586,4.496247468669394},length_median=2.1187939543549996,dmv2_80%HPD_1={1.15,1.16,1.27,1.29,1.38,1.4,1.48,1.48,1.55,1.59,1.61,1.65,1.68,1.69,1.7,1.7,1.7,1.69,1.69,1.66,1.63,1.59,1.58,1.51,1.48,1.43,1.38,1.33,1.27,1.2,1.16,1.06,1.02,0.95,0.84,0.74,0.72,0.63,0.53,0.42,0.31,0.21,0.1,0.04,-0.01,-0.11,-0.22,-0.27,-0.32,-0.43,1.15},height=2.6099398143142235E-12]:2.116772291045539,Phrynopus_miroslawae_[&length_range={0.028793305766,4.521716876706},dmv1_80%HPD_1={-0.52,-0.45,-0.38,-0.36,-0.25,-0.25,-0.11,-0.11,0.02,0.09,0.16,0.29,0.42,0.43,0.56,0.7,0.83,0.92,0.97,1.1,1.24,1.26,1.37,1.45,1.51,1.59,1.64,1.71,1.78,1.8,1.87,1.92,1.93,1.99,2.02,2.05,2.05,2.08,2.09,2.1,2.09,2.08,2.06,2.05,2.04,2.0,1.96,1.92,1.91,1.84,-0.52},dmv1_range={0.033339968943713466,5.555189766375938},length_95%_HPD={0.8948156644784,3.317843160524},dmt_95%_HPD={0.8948156644783619,3.317843160524371},dmv2_range={7.200282459908719E-4,4.049458534875619},length=2.116268186278304,dmt=2.116268186278301,dmv2=0.3575468535685085,dmv_80%HPD_modality=1,dmv1=0.7289330412712639,dmv1_median=0.5753844995253359,dmv2_median=0.2671300371082559,height_median=2.5011104298755527E-12,height_range={0.0,1.319122588938626E-11},height_95%_HPD={0.0,5.4001247917767614E-12},dmt_median=2.1187939543552226,dmt_range={0.028793305766002586,4.521716876705749},length_median=2.1187939543549996,dmv2_80%HPD_1={1.1,1.18,1.26,1.28,1.38,1.38,1.48,1.48,1.55,1.58,1.61,1.65,1.68,1.68,1.7,1.7,1.69,1.68,1.67,1.64,1.59,1.58,1.53,1.48,1.44,1.38,1.34,1.28,1.2,1.18,1.08,1.02,0.98,0.88,0.79,0.7,0.69,0.59,0.49,0.39,0.29,0.19,0.09,0.04,-0.01,-0.11,-0.21,-0.29,-0.31,-0.4,1.1},height=2.610140680099603E-12]:2.116772291045539)[&length_range={0.002689706081992,5.593657018988},dmv1_range={0.027746050514475245,6.267432431554803},length_95%_HPD={0.2479712713376,2.548113869859},dmt_95%_HPD={0.2479712713375508,2.548113869858571},dmt=1.3538828580495332,dmv1_median=0.5808580840873108,dmv2_median=0.2560438333076953,height_median=2.11677229104804,height_range={0.028793305766000366,4.323583969195202},height_95%_HPD={0.8946977701599987,3.312159838730203},length_median=1.282135757563,height=2.112807048703618,dmv1_80%HPD_1={-0.6,-0.6,-0.6},dmv1_80%HPD_2={-0.6,-0.56,-0.49,-0.44,-0.42,-0.33,-0.29,-0.21,-0.14,-0.08,0.02,0.11,0.17,0.32,0.43,0.47,0.63,0.78,0.93,0.93,1.08,1.24,1.25,1.39,1.44,1.54,1.57,1.68,1.7,1.77,1.85,1.85,1.91,1.96,2.0,2.0,2.04,2.06,2.08,2.09,2.1,2.09,2.08,2.07,2.04,2.01,2.0,1.97,1.93,1.87,-0.6},dmv2_range={0.003006223479043821,3.7679149032138755},length=1.353882858049534,posterior=0.996500699860028,dmv2=0.3379334226943198,dmv_80%HPD_modality=2,dmv1=0.7202561620964232,dmt_median=1.2821357575629981,!rotate=true,dmt_range={0.0026897060819921492,5.593657018988116},dmv2_80%HPD_2={0.94,1.01,1.1,1.16,1.19,1.29,1.32,1.38,1.43,1.47,1.52,1.56,1.59,1.63,1.65,1.66,1.68,1.67,1.66,1.65,1.62,1.57,1.56,1.5,1.47,1.4,1.38,1.29,1.28,1.19,1.1,1.1,1.01,0.92,0.83,0.83,0.73,0.64,0.55,0.46,0.36,0.27,0.18,0.09,-0.0,-0.1,-0.12,-0.19,-0.28,-0.37,0.94},dmv2_80%HPD_1={-0.37,-0.37,-0.37}]:1.3028265389602307,(Phrynopus_kauneorum_[&length_range={0.06507695927261,4.147834215384},dmv1_80%HPD_1={-0.43,-0.43,-0.32,-0.32,-0.22,-0.18,-0.11,-0.0,0.01,0.1,0.21,0.32,0.42,0.53,0.63,0.74,0.85,0.95,0.98,1.06,1.17,1.17,1.27,1.3,1.38,1.41,1.48,1.5,1.57,1.59,1.63,1.68,1.7,1.72,1.75,1.77,1.79,1.8,1.8,1.8,1.79,1.77,1.75,1.72,1.7,1.68,1.63,1.59,1.57,-0.43},dmv1_range={0.005152921432360561,4.347132426911608},length_95%_HPD={1.132730741228,3.235214348194},dmt_95%_HPD={1.1327307412282803,3.235214348194191},dmv2_range={5.209267737025623E-4,3.7340585575189857},length=2.1589841365274896,dmt=2.1589841365274873,dmv2=0.3550111700409951,dmv_80%HPD_modality=1,dmv1=0.5110704027120738,dmv1_median=0.4027252747922024,dmv2_median=0.2690004890442986,height_median=2.5011104298755527E-12,height_range={0.0,1.319477860306506E-11},height_95%_HPD={0.0,5.364597654988756E-12},dmt_median=2.153648291481553,dmt_range={0.06507695927261076,4.147834215383926},length_median=2.1536482914815,dmv2_80%HPD_1={1.27,1.27,1.36,1.36,1.43,1.46,1.49,1.54,1.55,1.58,1.61,1.63,1.64,1.64,1.63,1.62,1.59,1.56,1.55,1.51,1.46,1.46,1.39,1.36,1.3,1.27,1.19,1.18,1.09,1.06,1.0,0.91,0.86,0.82,0.72,0.63,0.54,0.45,0.36,0.27,0.18,0.08,-0.01,-0.1,-0.14,-0.19,-0.28,-0.34,-0.37,1.27},height=2.601202863050889E-12]:2.1527500143025016,(Phrynopus_inti_[&length_range={0.1500463452209,2.902260670169},dmv1_80%HPD_1={-0.16,-0.1,-0.1,-0.04,-0.01,0.02,0.08,0.1,0.14,0.21,0.25,0.27,0.33,0.39,0.45,0.51,0.57,0.59,0.63,0.69,0.7,0.75,0.82,0.88,0.94,1.0,1.04,1.06,1.12,1.18,1.19,1.24,1.3,1.3,1.36,1.39,1.43,1.46,1.49,1.52,1.55,1.58,1.61,1.62,1.66,1.67,1.7,1.73,1.73,1.75,1.77,1.78,1.79,1.79,1.8,1.8,1.8,1.8,1.79,1.79,1.77,1.75,1.73,1.73,1.7,1.67,1.67,1.63,-0.16},dmv1_range={0.08910299628971835,2.578579314728038},length_95%_HPD={0.4199476835232,1.573758961701},dmt_95%_HPD={0.4199476835231552,1.5737589617007344},dmv2_range={0.0029548888329464324,2.7501037263834105},length=0.965493761694707,dmt=0.965493761694706,dmv2=0.33915957309744055,dmv_80%HPD_modality=1,dmv1=0.6561478188095273,dmv1_median=0.6055065972880108,dmv2_median=0.2728754199063449,height_median=2.4940050025179517E-12,height_range={0.0,1.3493206552084303E-11},height_95%_HPD={0.0,5.4001247917767614E-12},dmt_median=0.9302225020922568,dmt_range={0.15004634522089327,2.9022606701687685},length_median=0.93022250209225,dmv2_80%HPD_1={1.15,1.21,1.21,1.25,1.28,1.3,1.33,1.34,1.36,1.39,1.41,1.42,1.43,1.45,1.46,1.47,1.48,1.48,1.48,1.48,1.48,1.47,1.47,1.46,1.44,1.42,1.41,1.4,1.38,1.35,1.34,1.31,1.28,1.27,1.23,1.21,1.18,1.14,1.12,1.07,1.05,1.01,0.96,0.94,0.87,0.86,0.8,0.74,0.73,0.67,0.6,0.54,0.49,0.47,0.4,0.33,0.27,0.2,0.17,0.13,0.06,-0.0,-0.07,-0.07,-0.14,-0.2,-0.21,-0.27,1.15},height=2.6028008205256442E-12]:0.9301197504700056,Phrynopus_sp_[&length_range={0.06507695927261,2.902260670169},dmv1_80%HPD_1={-0.49,-0.54,-0.56,-0.49},dmv1_80%HPD_2={-0.56,-0.55,-0.5,-0.44,-0.4,-0.37,-0.29,-0.24,-0.19,-0.08,-0.07,0.08,0.08,0.25,0.29,0.41,0.57,0.73,0.9,1.06,1.22,1.37,1.38,1.55,1.58,1.71,1.73,1.85,1.87,1.95,2.03,2.03,2.1,2.16,2.19,2.2,2.24,2.27,2.29,2.3,2.31,2.31,2.3,2.28,2.26,2.23,2.19,2.19,2.14,2.08,-0.56},dmv1_range={0.09800232859398246,6.727140233530012},length_95%_HPD={0.4203245733062,1.582876492923},dmt_95%_HPD={0.42032457330624995,1.5828764929226704},dmv2_range={9.550529158992504E-4,3.905328008428065},length=0.9636269549270631,dmt=0.9636269549270617,dmv2=0.3340911626392031,dmv_80%HPD_modality=2,dmv1=0.87822325005118,dmv1_median=0.7294148869475086,dmv2_median=0.2529702881363072,height_median=2.490452288839151E-12,height_range={0.0,1.3493206552084303E-11},height_95%_HPD={0.0,5.4001247917767614E-12},dmt_median=0.9285317349858082,dmt_range={0.06507695927261076,2.9022606701687685},dmv2_80%HPD_2={0.81,0.85,0.95,1.04,1.1,1.14,1.24,1.29,1.33,1.42,1.43,1.52,1.53,1.6,1.62,1.66,1.7,1.71,1.71,1.7,1.67,1.62,1.61,1.54,1.52,1.45,1.43,1.33,1.32,1.24,1.14,1.14,1.04,0.95,0.87,0.85,0.76,0.66,0.57,0.47,0.38,0.28,0.18,0.09,-0.01,-0.1,-0.18,-0.2,-0.29,-0.39,0.81},length_median=0.9285317349858,dmv2_80%HPD_1={-0.39,-0.29,-0.24,-0.39},height=2.6025440994887162E-12]:0.9301197504700092)[&length_range={0.004768780008251,3.276113091328},dmv1_80%HPD_1={-0.41,-0.37,-0.3,-0.3,-0.21,-0.19,-0.11,-0.07,0.02,0.04,0.15,0.2,0.26,0.38,0.49,0.6,0.6,0.68,0.72,0.83,0.94,1.05,1.1,1.17,1.28,1.28,1.39,1.41,1.51,1.51,1.6,1.62,1.67,1.73,1.73,1.78,1.83,1.84,1.86,1.9,1.92,1.94,1.95,1.96,1.96,1.97,1.97,1.96,1.96,1.95,1.94,1.92,1.89,1.86,1.84,1.83,1.79,-0.41},dmv1_range={0.04801763380563934,4.655009226041029},length_95%_HPD={0.2732269788493,2.191435217023},dmt_95%_HPD={0.27322697884930003,2.1914352170230487},dmv2_range={0.0014903544892126532,3.1266991050562525},length=1.2092854412949425,posterior=0.9891021795640872,dmt=1.2092854412949434,dmv2=0.3322206212941578,dmv_80%HPD_modality=1,dmv1=0.6681794622911426,dmv1_median=0.5672968673492033,dmv2_median=0.2554327331210675,height_median=0.9301197504724996,height_range={0.15004634522160032,2.9022606701695013},height_95%_HPD={0.41894183178100164,1.5743624017426994},dmt_median=1.2052032887301258,dmt_range={0.0047687800082512055,3.2761130913280887},length_median=1.20520328873,dmv2_80%HPD_1={1.1,1.14,1.22,1.22,1.3,1.32,1.37,1.4,1.45,1.46,1.51,1.53,1.55,1.58,1.59,1.6,1.6,1.6,1.6,1.59,1.57,1.54,1.53,1.5,1.45,1.45,1.39,1.37,1.3,1.3,1.22,1.2,1.14,1.07,1.07,0.99,0.91,0.88,0.84,0.76,0.68,0.61,0.53,0.51,0.45,0.38,0.3,0.22,0.17,0.15,0.07,-0.0,-0.08,-0.16,-0.2,-0.23,-0.31,1.1},height=0.9655452046658344]:1.222630263832503)[&length_range={0.005542365218791,4.574620099045},dmv1_80%HPD_1={-0.5,-0.5,-0.41,-0.37,-0.29,-0.24,-0.15,-0.12,0.01,0.04,0.14,0.27,0.37,0.4,0.53,0.66,0.79,0.92,0.95,1.05,1.18,1.28,1.31,1.44,1.47,1.56,1.62,1.69,1.73,1.82,1.82,1.89,1.94,1.95,1.99,2.02,2.04,2.06,2.06,2.05,2.03,2.01,1.97,1.95,1.92,1.86,1.82,1.78,-0.5},dmv1_range={0.02447723028138074,5.301135541810534},length_95%_HPD={0.2697675201412,2.480369381239},dmt_95%_HPD={0.2697675201411571,2.480369381238506},dmv2_range={8.149538569179639E-4,4.485282568161238},length=1.3058413793562647,posterior=0.9981003799240152,dmt=1.3058413793562658,dmv2=0.3393969905001999,dmv_80%HPD_modality=1,dmv1=0.6901386581818311,dmv1_median=0.5705144457027447,dmv2_median=0.26714902789500716,height_median=2.1527500143050027,height_range={0.49795896204316037,4.147834215385274},height_95%_HPD={1.1484380450605975,3.232278335107896},dmt_median=1.2412534659638017,!rotate=true,dmt_range={0.0055423652187913675,4.574620099045264},length_median=1.241253465964,dmv2_80%HPD_1={1.08,1.09,1.2,1.23,1.31,1.35,1.42,1.44,1.52,1.53,1.57,1.62,1.64,1.65,1.66,1.67,1.66,1.65,1.64,1.62,1.57,1.53,1.52,1.45,1.42,1.35,1.31,1.24,1.2,1.09,1.08,0.98,0.87,0.85,0.76,0.65,0.54,0.43,0.32,0.21,0.1,-0.01,-0.12,-0.16,-0.23,-0.34,-0.39,-0.45,1.08},height=2.1597691827476977]:1.266848815703268)[&length_range={3.340259165263E-6,2.771045158197},dmv1_range={0.05227347372483224,6.542159741128737},length_95%_HPD={0.1109939620845,1.72373280743},dmt_95%_HPD={0.11099396208447132,1.7237328074297276},dmt=0.824260106839512,dmv1_median=0.5684947275301435,dmv2_median=0.27908021628132695,height_median=3.4195988300082707,height_range={1.9501139056725005,6.34934815046},height_95%_HPD={2.3785990677060997,4.5708694076255},length_median=0.7491039373033,height=3.4663501153247527,dmv1_80%HPD_1={-0.57,-0.6,-0.57},dmv1_80%HPD_2={-0.6,-0.54,-0.47,-0.44,-0.39,-0.29,-0.28,-0.16,-0.12,0.01,0.04,0.2,0.26,0.36,0.52,0.67,0.83,0.99,1.06,1.15,1.31,1.31,1.47,1.47,1.6,1.63,1.7,1.78,1.79,1.85,1.9,1.95,1.95,1.98,2.01,2.03,2.04,2.05,2.05,2.04,2.02,1.99,1.96,1.95,1.92,1.87,1.81,-0.6},dmv2_range={0.004749187167476549,3.965806105202846},length=0.8242601068395142,posterior=0.9963007398520296,dmv2=0.3645871325294946,dmv_80%HPD_modality=2,dmv1=0.6772830560939302,dmt_median=0.7491039373033201,!rotate=true,dmt_range={3.3402591652631486E-6,2.771045158197202},dmv2_80%HPD_2={0.97,1.06,1.16,1.2,1.26,1.35,1.36,1.45,1.48,1.55,1.57,1.63,1.65,1.67,1.7,1.71,1.7,1.67,1.65,1.62,1.55,1.55,1.45,1.45,1.35,1.33,1.26,1.16,1.15,1.06,0.97,0.87,0.87,0.77,0.68,0.58,0.48,0.38,0.29,0.19,0.09,-0.0,-0.1,-0.13,-0.2,-0.29,-0.39,0.97},dmv2_80%HPD_1={-0.39,-0.35,-0.39}]:0.9363424208025144)[&length_range={0.01182610749631,3.875908945397},dmv1_80%HPD_1={-0.59,-0.53,-0.44,-0.43,-0.31,-0.29,-0.16,-0.14,0.01,0.03,0.16,0.31,0.33,0.46,0.61,0.76,0.91,1.06,1.15,1.21,1.36,1.44,1.51,1.62,1.66,1.76,1.81,1.87,1.95,1.96,2.02,2.08,2.11,2.12,2.16,2.18,2.2,2.2,2.2,2.19,2.18,2.15,2.12,2.11,2.08,2.03,1.97,1.96,1.9,-0.59},dmv1_range={0.023866165655422256,6.154644184428083},length_95%_HPD={0.1076455104656,2.1759448083},dmt_95%_HPD={0.10764551046562776,2.1759448082996604},dmv2_range={0.004434755052709316,4.3456411429778505},length=1.1774004533672795,posterior=0.9952009598080384,dmt=1.177400453367278,dmv2=0.4435695160102039,dmv_80%HPD_modality=1,dmv1=0.7696674283894802,dmv1_median=0.5719752128549496,dmv2_median=0.29798173071539363,height_median=4.355941250810785,height_range={2.4659685405045,6.993430422640001},height_95%_HPD={3.259297791656797,5.612746539086201},dmt_median=1.1474597575296186,dmt_range={0.011826107496311522,3.8759089453967555},length_median=1.14745975753,dmv2_80%HPD_1={1.19,1.27,1.37,1.38,1.48,1.5,1.59,1.61,1.69,1.7,1.75,1.8,1.8,1.83,1.85,1.86,1.85,1.83,1.8,1.79,1.73,1.7,1.66,1.59,1.56,1.48,1.43,1.38,1.27,1.26,1.17,1.06,0.98,0.95,0.85,0.74,0.63,0.53,0.42,0.31,0.21,0.1,-0.0,-0.01,-0.11,-0.22,-0.32,-0.33,-0.43,1.19},height=4.401874538705165]:1.1305093473925165)[&length_range={2.752475412029E-4,2.689979203365},dmv1_80%HPD_1={-0.26,-0.21,-0.18,-0.13,-0.1,-0.03,-0.02,0.05,0.12,0.13,0.2,0.28,0.35,0.36,0.43,0.51,0.59,0.66,0.74,0.82,0.87,0.89,0.97,1.05,1.09,1.12,1.2,1.23,1.28,1.34,1.35,1.43,1.43,1.5,1.51,1.57,1.59,1.62,1.66,1.67,1.71,1.74,1.74,1.77,1.79,1.81,1.82,1.82,1.83,1.84,1.84,1.84,1.83,1.82,1.82,1.8,1.78,1.76,1.74,1.73,1.69,1.66,1.65,-0.26},dmv1_range={0.055267303261186916,3.192507963928909},length_95%_HPD={0.002760694210592,1.538011287772},dmt_95%_HPD={0.002760694210591552,1.5380112877721963},dmv2_range={0.0038374170596457047,2.859550703456532},length=0.7494744632775053,posterior=0.635372925414917,dmt=0.7494744632775056,dmv2=0.3640353618673785,dmv_80%HPD_modality=1,dmv1=0.621656628731303,dmv1_median=0.5594851245708105,dmv2_median=0.3128287289042861,height_median=5.486450598203302,height_range={3.1682163078678993,8.5664148399617},height_95%_HPD={4.243241850743901,6.985454308420698},dmt_median=0.7034189674007543,dmt_range={2.752475412028943E-4,2.6899792033653194},length_median=0.7034189674008,dmv2_80%HPD_1={1.22,1.26,1.28,1.33,1.34,1.39,1.4,1.43,1.47,1.47,1.5,1.52,1.54,1.54,1.55,1.56,1.56,1.56,1.56,1.55,1.54,1.53,1.51,1.48,1.47,1.45,1.42,1.4,1.37,1.33,1.32,1.26,1.26,1.19,1.18,1.12,1.09,1.05,0.98,0.98,0.91,0.84,0.84,0.77,0.7,0.63,0.6,0.56,0.49,0.42,0.35,0.28,0.21,0.14,0.13,0.07,-0.0,-0.07,-0.12,-0.14,-0.21,-0.26,-0.28,1.22},height=5.516556896361163]:0.5907681696252496,(Phrynopus_juninensis_[&length_range={0.1253282943071,4.847609430925},dmv1_80%HPD_1={-0.23,-0.18,-0.15,-0.08,-0.07,0.0,0.08,0.09,0.16,0.24,0.31,0.39,0.39,0.47,0.55,0.62,0.63,0.71,0.78,0.86,0.93,0.94,1.02,1.08,1.1,1.17,1.19,1.25,1.28,1.33,1.36,1.41,1.42,1.48,1.49,1.52,1.56,1.56,1.6,1.62,1.64,1.65,1.66,1.68,1.69,1.69,1.69,1.69,1.68,1.67,1.65,1.64,1.63,1.6,1.57,1.56,1.53,-0.23},dmv1_range={0.08671164471661572,3.276252230139072},length_95%_HPD={0.7564752529709,3.609393688561},dmt_95%_HPD={0.7564752529709071,3.6093936885608278},dmv2_range={0.003224957930298838,2.898615812900586},length=2.234745878517353,dmt=2.234745878517345,dmv2=0.31474046159455255,dmv_80%HPD_modality=1,dmv1=0.5110976988944856,dmv1_median=0.44588560633486657,dmv2_median=0.24324532139226532,height_median=2.5011104298755527E-12,height_range={0.0,1.355004997094511E-11},height_95%_HPD={0.0,5.300648808770347E-12},dmt_median=2.2205521060976507,dmt_range={0.1253282943070844,4.847609430925276},length_median=2.2205521060975,dmv2_80%HPD_1={1.24,1.27,1.29,1.34,1.34,1.38,1.41,1.42,1.44,1.46,1.48,1.49,1.49,1.49,1.49,1.49,1.49,1.48,1.46,1.44,1.42,1.41,1.38,1.34,1.34,1.29,1.27,1.23,1.2,1.16,1.13,1.08,1.06,0.99,0.98,0.92,0.85,0.84,0.78,0.71,0.65,0.64,0.56,0.49,0.42,0.35,0.28,0.21,0.14,0.07,-0.0,-0.02,-0.07,-0.14,-0.22,-0.22,-0.29,1.24},height=2.6113969348590007E-12]:2.2205521060971485,Phrynopus_montium_[&length_range={0.1253282943071,4.847609430925},dmv1_80%HPD_1={1.49,1.53,1.55,1.56,1.59,1.62,1.64,1.65,1.65,1.66,1.66,1.66,1.66,1.65,1.65,1.63,1.61,1.58,1.55,1.55,1.51,1.46,1.45,1.41,1.34,1.34,1.27,1.24,1.17,1.14,1.06,1.04,0.93,0.9,0.83,0.73,0.63,0.63,0.52,0.42,0.32,0.23,0.22,0.11,0.01,-0.04,-0.09,-0.2,-0.2,-0.3,-0.31,-0.4,1.49},dmv1_range={0.01871641872993897,4.211286507138192},length_95%_HPD={0.7564752529709,3.609393688561},dmt_95%_HPD={0.7564752529709071,3.6093936885608278},dmv2_range={0.0018576193332131912,3.1326729834297478},length=2.234745878517353,dmt=2.234745878517345,dmv2=0.32851135663562725,dmv_80%HPD_modality=1,dmv1=0.44258659911746345,dmv1_median=0.3531518450604849,dmv2_median=0.2513431493241186,height_median=2.5011104298755527E-12,height_range={0.0,1.355004997094511E-11},height_95%_HPD={0.0,5.300648808770347E-12},dmt_median=2.2205521060976507,dmt_range={0.1253282943070844,4.847609430925276},length_median=2.2205521060975,dmv2_80%HPD_1={-0.31,-0.23,-0.19,-0.16,-0.08,-0.0,0.07,0.15,0.16,0.23,0.3,0.38,0.46,0.49,0.53,0.61,0.69,0.76,0.84,0.84,0.92,0.99,1.02,1.07,1.14,1.15,1.22,1.24,1.3,1.32,1.38,1.39,1.44,1.45,1.48,1.51,1.53,1.53,1.54,1.55,1.54,1.53,1.53,1.5,1.47,1.45,1.43,1.38,1.38,1.31,1.3,1.23,-0.31},height=2.6113969348590007E-12]:2.2205521060971485)[&length_range={1.222084975351,7.899855649486},dmv1_80%HPD_1={-0.39,-0.38,-0.28,-0.28,-0.17,-0.16,-0.07,0.01,0.04,0.15,0.25,0.25,0.36,0.47,0.57,0.68,0.79,0.89,1.0,1.02,1.11,1.22,1.26,1.32,1.42,1.43,1.54,1.54,1.64,1.64,1.71,1.75,1.78,1.83,1.86,1.88,1.91,1.94,1.95,1.96,1.96,1.97,1.96,1.96,1.95,1.93,1.91,1.87,1.86,1.83,1.77,1.75,1.71,-0.39},dmv1_range={0.04842825720269146,4.412261419567326},length_95%_HPD={1.939525151143,5.700408075967},dmt_95%_HPD={1.9395251511425453,5.700408075967391},dmv2_range={3.979124573782422E-4,3.936597138067832},length=3.7980060391223023,posterior=1.0,dmt=3.7980060391222983,dmv2=0.38224854636160455,dmv_80%HPD_modality=1,dmv1=0.6432518182301769,dmv1_median=0.5347985800106234,dmv2_median=0.28521375299039975,height_median=2.2205521060996496,height_range={0.12532829430812953,4.847609430929104},height_95%_HPD={0.7564752529726011,3.609393688561898},dmt_median=3.704815626866899,dmt_range={1.2220849753510206,7.899855649485928},length_median=3.704815626867,dmv2_80%HPD_1={1.24,1.25,1.34,1.34,1.43,1.44,1.5,1.53,1.55,1.6,1.63,1.63,1.66,1.68,1.68,1.68,1.68,1.66,1.64,1.63,1.6,1.56,1.53,1.5,1.44,1.43,1.35,1.34,1.25,1.24,1.15,1.1,1.05,0.96,0.91,0.86,0.76,0.67,0.57,0.49,0.47,0.38,0.29,0.28,0.19,0.09,-0.01,-0.1,-0.14,-0.2,-0.3,-0.34,-0.39,1.24},height=2.234745878519955]:3.8566666617289016)[&length_range={0.09346305821601,5.880028315304},dmv1_80%HPD_1={-0.29,-0.22,-0.2,-0.11,-0.11,-0.03,0.03,0.06,0.14,0.23,0.23,0.31,0.4,0.49,0.57,0.66,0.74,0.83,0.92,1.0,1.09,1.11,1.17,1.26,1.31,1.35,1.43,1.45,1.52,1.55,1.6,1.64,1.69,1.71,1.77,1.77,1.82,1.86,1.86,1.9,1.92,1.94,1.95,1.95,1.95,1.95,1.95,1.94,1.93,1.91,1.88,1.86,1.84,1.8,1.77,1.74,-0.29},dmv1_range={0.06429756630153548,3.5708430156869415},length_95%_HPD={1.25200639021,4.209610158508},dmt_95%_HPD={1.2520063902103313,4.209610158508068},dmv2_range={7.452353662784709E-4,3.633582437370159},length=2.52989664243472,posterior=0.8710257948410318,dmt=2.5298966424347187,dmv2=0.3304384190984632,dmv_80%HPD_modality=1,dmv1=0.6811390596692931,dmv1_median=0.6098306214212496,dmv2_median=0.26018876471337704,height_median=6.077218767828551,height_range={3.5803577802973,10.8595274127695},height_95%_HPD={4.589978628612599,7.779623074918108},dmt_median=2.4365357258314586,dmt_range={0.09346305821601497,5.880028315303958},length_median=2.4365357258315,dmv2_80%HPD_1={1.17,1.24,1.25,1.32,1.33,1.38,1.42,1.43,1.47,1.51,1.51,1.53,1.55,1.57,1.58,1.58,1.58,1.57,1.56,1.54,1.51,1.51,1.48,1.44,1.42,1.4,1.34,1.33,1.27,1.24,1.19,1.15,1.09,1.06,0.97,0.97,0.88,0.8,0.79,0.71,0.62,0.53,0.46,0.44,0.35,0.26,0.2,0.17,0.08,-0.01,-0.1,-0.14,-0.18,-0.27,-0.31,-0.36,1.17},height=6.163186296741748]:2.655906491549999)[&length_range={8.376253153877E-4,2.48998764823},dmv1_80%HPD_1={1.72,1.74,1.74,1.77,1.79,1.8,1.81,1.82,1.83,1.83,1.83,1.83,1.82,1.81,1.8,1.78,1.76,1.74,1.74,1.71,1.68,1.64,1.6,1.6,1.55,1.5,1.46,1.43,1.36,1.31,1.27,1.17,1.17,1.04,1.03,0.89,0.82,0.74,0.6,0.46,0.32,0.31,0.17,0.1,0.03,-0.04,-0.11,-0.14,-0.23,-0.26,-0.3,-0.36,-0.4,-0.42,-0.47,-0.51,-0.54,1.72},dmv1_range={0.04165534427473088,5.867818928413489},length_95%_HPD={0.002026996682545,1.356014409748},dmt_95%_HPD={0.0020269966825452457,1.3560144097482976},dmv2_range={0.003443720760162747,2.5097809743418114},length=0.6147207122021643,posterior=0.5892821435712857,dmt=0.6147207122021641,dmv2=0.26980578504885966,dmv_80%HPD_modality=1,dmv1=0.582613088331296,dmv1_median=0.5105583874307832,dmv2_median=0.21360309568881664,height_median=8.73312525937855,height_range={6.051887637506102,13.503453334140268},height_95%_HPD={6.981128527749599,10.559272941023899},dmt_median=0.5448674238733293,!rotate=true,dmt_range={8.376253153876689E-4,2.4899876482303434},length_median=0.5448674238733,dmv2_80%HPD_1={-0.25,-0.19,-0.19,-0.12,-0.06,-0.0,0.06,0.12,0.18,0.24,0.31,0.37,0.43,0.49,0.55,0.61,0.67,0.73,0.73,0.8,0.86,0.92,0.98,0.98,1.04,1.1,1.14,1.16,1.23,1.26,1.29,1.35,1.35,1.41,1.41,1.46,1.47,1.49,1.5,1.49,1.47,1.47,1.44,1.41,1.38,1.35,1.31,1.29,1.23,1.2,1.16,1.1,1.07,1.04,0.98,0.92,0.87,-0.25},height=8.780533580431959]:0.36288395335034807,Phrynopus_auriculatus_[&length_range={3.606100517001,14.3220341878},dmv1_80%HPD_1={-0.41,-0.39,-0.29,-0.29,-0.18,-0.17,-0.07,-0.01,0.05,0.16,0.23,0.27,0.38,0.5,0.61,0.72,0.84,0.92,0.95,1.06,1.16,1.17,1.29,1.31,1.4,1.43,1.51,1.52,1.6,1.63,1.67,1.72,1.74,1.76,1.8,1.83,1.85,1.85,1.87,1.87,1.88,1.87,1.86,1.85,1.85,1.82,1.8,1.76,1.74,1.71,1.66,-0.41},dmv1_range={0.05452397288589128,4.666726723835618},length_95%_HPD={6.681410881413,11.23506869179},dmt_95%_HPD={6.681410881413104,11.23506869179128},dmv2_range={0.001550644252607345,3.6370238189209205},length=8.911740968705207,dmt=8.911740968705205,dmv2=0.36135754704666,dmv_80%HPD_modality=1,dmv1=0.5814238197504696,dmv1_median=0.4746117450187387,dmv2_median=0.2592401286487583,height_median=2.2808421817899216E-12,height_range={0.0,1.169908614429005E-11},height_95%_HPD={0.0,5.899281063648232E-12},dmt_median=8.858094019257164,dmt_range={3.6061005170010545,14.322034187799446},length_median=8.858094019256999,dmv2_80%HPD_1={1.23,1.24,1.33,1.33,1.41,1.42,1.48,1.51,1.54,1.58,1.6,1.61,1.63,1.64,1.64,1.64,1.62,1.6,1.59,1.55,1.51,1.5,1.43,1.42,1.35,1.33,1.25,1.24,1.15,1.12,1.06,0.97,0.93,0.88,0.8,0.71,0.62,0.61,0.53,0.44,0.35,0.26,0.17,0.11,0.08,-0.01,-0.09,-0.18,-0.22,-0.27,-0.36,1.23},height=2.6132637789819116E-12]:9.096009212726617)[&length_range={0.04399796032367,5.995667297872},dmv1_80%HPD_1={-0.26,-0.26,-0.19,-0.18,-0.11,-0.08,-0.04,0.04,0.05,0.11,0.18,0.23,0.26,0.33,0.41,0.48,0.56,0.63,0.71,0.78,0.84,0.86,0.93,1.01,1.02,1.08,1.15,1.16,1.23,1.25,1.31,1.33,1.38,1.39,1.45,1.46,1.5,1.53,1.55,1.58,1.61,1.62,1.64,1.67,1.68,1.68,1.7,1.71,1.72,1.72,1.72,1.72,1.71,1.7,1.68,1.68,1.66,1.64,1.61,1.61,1.58,-0.26},dmv1_range={0.04153267875921118,3.094218609488804},length_95%_HPD={1.357369550631,4.585746003357},dmt_95%_HPD={1.3573695506313843,4.585746003357293},dmv2_range={0.0022013252113523827,2.6296590948875185},length=2.901989947731723,posterior=0.870125974805039,dmt=2.9019899477317166,dmv2=0.2925906754340428,dmv_80%HPD_modality=1,dmv1=0.5461815526992686,dmv1_median=0.47535092422151687,dmv2_median=0.2344567226229294,height_median=9.096009212728898,height_range={6.261487396148402,14.322034187800668},height_95%_HPD={7.265009745935002,11.238220519513902},dmt_median=2.8350488885751783,!rotate=true,dmt_range={0.04399796032366776,5.995667297871616},length_median=2.835048888575,dmv2_80%HPD_1={1.15,1.16,1.21,1.22,1.26,1.28,1.31,1.34,1.35,1.37,1.4,1.41,1.42,1.43,1.44,1.45,1.45,1.45,1.44,1.43,1.41,1.41,1.38,1.35,1.35,1.32,1.28,1.28,1.23,1.22,1.17,1.16,1.1,1.09,1.03,1.02,0.96,0.92,0.9,0.83,0.79,0.77,0.7,0.64,0.59,0.58,0.51,0.45,0.38,0.32,0.25,0.19,0.13,0.06,-0.0,-0.01,-0.07,-0.13,-0.2,-0.21,-0.26,1.15},height=9.176289614235865]:2.9074306697521024,(Phrynopus_peruanus_[&length_range={0.5756964286252,4.419414975269},dmv1_80%HPD_1={-0.09,-0.06,-0.04,-0.02,-0.09},dmv1_80%HPD_2={0.35,0.37,0.4,0.43,0.44,0.45,0.48,0.5,0.5,0.53,0.54,0.55,0.58,0.58,0.6,0.61,0.62,0.63,0.64,0.65,0.66,0.66,0.65,0.64,0.63,0.63,0.61,0.61,0.59,0.58,0.56,0.55,0.53,0.52,0.5,0.48,0.47,0.45,0.43,0.4,0.39,0.37,0.35,0.32,0.3,0.27,0.25,0.25,0.22,0.19,0.17,0.14,0.12,0.09,0.09,0.07,0.04,0.01,-0.01,-0.04,-0.05,-0.06,-0.09,0.35},dmv1_range={0.016370147926577955,1.0675472374530715},length_95%_HPD={1.092664977949,3.462545088385},dmt_95%_HPD={1.0926649779488042,3.462545088385277},dmv2_range={0.0020271425735895947,1.9433282981015352},length=2.2259332249903294,dmt=2.225933224990329,dmv2=0.27859393028400586,dmv_80%HPD_modality=2,dmv1=0.16876069003226854,dmv1_median=0.1468957871331295,dmv2_median=0.2191612730642492,height_median=2.000177801164682E-12,height_range={0.0,1.5699441746619414E-11},height_95%_HPD={0.0,6.998845947236987E-12},dmt_median=2.205595227418869,dmt_range={0.5756964286251793,4.419414975269186},dmv2_80%HPD_2={-0.19,-0.18,-0.17,-0.15,-0.14,-0.13,-0.11,-0.1,-0.09,-0.06,-0.05,-0.03,-0.0,0.0,0.05,0.05,0.09,0.12,0.14,0.19,0.24,0.28,0.33,0.38,0.42,0.43,0.47,0.49,0.52,0.53,0.57,0.57,0.6,0.62,0.63,0.65,0.66,0.67,0.69,0.71,0.71,0.72,0.73,0.74,0.75,0.75,0.76,0.76,0.76,0.77,0.77,0.77,0.76,0.76,0.76,0.75,0.75,0.74,0.73,0.72,0.71,0.71,0.69,-0.19},length_median=2.205595227419,dmv2_80%HPD_1={-0.15,-0.17,-0.18,-0.19,-0.15},height=2.6087199675884268E-12]:2.2055952274186517,Phrynopus_spI_[&length_range={0.5756964286252,4.419414975269},dmv1_80%HPD_1={1.42,1.43,1.48,1.52,1.52,1.56,1.59,1.61,1.62,1.62,1.63,1.63,1.62,1.62,1.61,1.59,1.56,1.52,1.52,1.48,1.43,1.43,1.36,1.33,1.28,1.24,1.18,1.15,1.06,1.05,0.96,0.89,0.86,0.77,0.67,0.58,0.56,0.48,0.39,0.29,0.24,0.2,0.1,0.01,-0.09,-0.09,-0.18,-0.26,-0.28,-0.37,1.42},dmv1_range={0.014498907711420268,3.888445556267243},length_95%_HPD={1.092664977949,3.462545088385},dmt_95%_HPD={1.0926649779488042,3.462545088385277},dmv2_range={0.0015455115926199267,3.6754263535671914},length=2.2259332249903294,dmt=2.225933224990329,dmv2=0.3161355940551054,dmv_80%HPD_modality=1,dmv1=0.40638183808830614,dmv1_median=0.3251727201797071,dmv2_median=0.23483876519339436,height_median=2.000177801164682E-12,height_range={0.0,1.5699441746619414E-11},height_95%_HPD={0.0,6.998845947236987E-12},dmt_median=2.205595227418869,dmt_range={0.5756964286251793,4.419414975269186},length_median=2.205595227419,dmv2_80%HPD_1={-0.37,-0.36,-0.28,-0.19,-0.18,-0.1,-0.01,0.08,0.17,0.17,0.26,0.35,0.44,0.45,0.53,0.62,0.71,0.8,0.8,0.89,0.98,0.98,1.07,1.1,1.16,1.2,1.25,1.28,1.34,1.35,1.4,1.43,1.45,1.48,1.5,1.52,1.52,1.53,1.53,1.53,1.52,1.52,1.5,1.47,1.44,1.43,1.39,1.34,1.34,1.27,-0.37},height=2.6087199675884268E-12]:2.2055952274186517)[&length_range={3.341381261822,16.05611555445},dmv1_80%HPD_1={-0.43,-0.34,-0.31,-0.2,-0.19,-0.09,0.02,0.02,0.13,0.25,0.36,0.43,0.47,0.58,0.7,0.76,0.81,0.92,1.03,1.14,1.17,1.26,1.37,1.37,1.48,1.51,1.59,1.62,1.7,1.71,1.77,1.82,1.83,1.87,1.9,1.92,1.93,1.93,1.92,1.9,1.87,1.83,1.82,1.78,1.71,1.71,1.63,-0.43},dmv1_range={0.03136548429659213,4.614725610949351},length_95%_HPD={5.148988478667,12.3631785697},dmt_95%_HPD={5.14898847866743,12.363178569704527},dmv2_range={0.0010341256549778225,4.647187330170647},length=9.389577455139284,posterior=1.0,dmt=9.389577455139298,dmv2=0.39156080561614887,dmv_80%HPD_modality=1,dmv1=0.5947295243391105,dmv1_median=0.4911946354612495,dmv2_median=0.2746336748692268,height_median=2.205595227420652,height_range={0.5756964286252,4.419414975274002},height_95%_HPD={1.0926649779490099,3.462545088388797},dmt_median=9.551887468289914,dmt_range={3.3413812618216783,16.056115554448724},length_median=9.55188746829,dmv2_80%HPD_1={1.27,1.36,1.38,1.46,1.47,1.53,1.58,1.59,1.63,1.67,1.69,1.7,1.7,1.71,1.71,1.7,1.69,1.67,1.64,1.6,1.58,1.54,1.47,1.47,1.38,1.36,1.27,1.24,1.13,1.13,1.02,0.92,0.9,0.79,0.67,0.56,0.45,0.33,0.22,0.11,-0.01,-0.12,-0.15,-0.24,-0.35,-0.36,-0.46,1.27},height=2.2259332249929398]:9.797844655060349)[&length_range={0.02819692670098,11.42309673753},dmv1_80%HPD_1={1.59,1.61,1.61,1.64,1.66,1.67,1.69,1.69,1.7,1.7,1.71,1.71,1.71,1.71,1.71,1.7,1.69,1.69,1.68,1.66,1.64,1.62,1.61,1.6,1.57,1.54,1.52,1.5,1.46,1.44,1.42,1.37,1.36,1.31,1.28,1.24,1.19,1.16,1.11,1.06,1.03,0.95,0.93,0.86,0.78,0.7,0.67,0.62,0.53,0.45,0.45,0.37,0.29,0.2,0.2,0.12,0.07,0.04,-0.03,-0.04,-0.11,-0.13,-0.18,-0.21,-0.24,-0.29,-0.29,1.59},dmv1_range={0.04462345726460452,3.415824617995934},length_95%_HPD={3.177902905408,9.252945101192},dmt_95%_HPD={3.1779029054076897,9.252945101191642},dmv2_range={0.005099188976485662,2.1518863385679996},length=5.805325950908624,posterior=0.8502299540091982,dmt=5.805325950908643,dmv2=0.3030167090080889,dmv_80%HPD_modality=1,dmv1=0.5761475916852277,dmv1_median=0.5158444911210338,dmv2_median=0.24419635793235622,height_median=12.003439882481,height_range={8.099904069187401,17.6465338784564},height_95%_HPD={9.6254915143138,14.670484829610201},dmt_median=5.656353451548718,!rotate=true,dmt_range={0.028196926700976732,11.423096737534497},length_median=5.6563534515485,dmv2_80%HPD_1={-0.21,-0.17,-0.16,-0.1,-0.05,0.0,0.05,0.07,0.11,0.16,0.21,0.26,0.32,0.37,0.42,0.47,0.53,0.53,0.58,0.63,0.68,0.74,0.77,0.79,0.84,0.89,0.92,0.95,1.0,1.03,1.05,1.1,1.11,1.16,1.18,1.21,1.24,1.26,1.29,1.32,1.33,1.36,1.37,1.39,1.41,1.42,1.42,1.42,1.43,1.42,1.42,1.41,1.39,1.37,1.37,1.34,1.32,1.3,1.26,1.25,1.21,1.2,1.16,1.13,1.1,1.05,1.05,-0.21},height=12.072499648101543]:5.291727211671404,((Oreobates_gemcare_[&length_range={3.177867687783,11.88837981117},dmv1_80%HPD_1={-0.58,-0.57,-0.49,-0.43,-0.39,-0.28,-0.26,-0.13,-0.1,0.02,0.14,0.17,0.33,0.48,0.63,0.78,0.93,1.09,1.24,1.24,1.39,1.47,1.54,1.63,1.69,1.75,1.84,1.85,1.93,1.99,2.0,2.05,2.08,2.11,2.13,2.14,2.14,2.13,2.11,2.08,2.04,2.0,1.99,1.93,1.85,-0.58},dmv1_range={0.03586066182353372,6.232441546717032},length_95%_HPD={4.204652170661,9.768298464052},dmt_95%_HPD={4.204652170660745,9.76829846405201},dmv2_range={0.001407968617840459,4.521939798205537},length=6.817770956642714,dmt=6.817770956642702,dmv2=0.37336463314878804,dmv_80%HPD_modality=1,dmv1=0.7234315908046912,dmv1_median=0.5711751714583941,dmv2_median=0.2669030171884901,height_median=2.5011104298755527E-12,height_range={0.0,1.2800427384718205E-11},height_95%_HPD={0.0,5.201172825763933E-12},dmt_median=6.64984653709716,dmt_range={3.1778676877826104,11.888379811169688},length_median=6.649846537097501,dmv2_80%HPD_1={1.08,1.1,1.21,1.28,1.32,1.42,1.43,1.52,1.54,1.61,1.65,1.67,1.71,1.74,1.75,1.75,1.74,1.7,1.65,1.65,1.59,1.54,1.5,1.43,1.38,1.32,1.22,1.21,1.1,0.99,0.98,0.88,0.77,0.66,0.55,0.44,0.32,0.21,0.1,-0.01,-0.12,-0.22,-0.23,-0.34,-0.45,1.08},height=2.6045629693519317E-12]:6.4332023416775,Oreobates_ayacucho_[&length_range={3.177867687783,11.80087300259},dmv1_80%HPD_1={-0.62,-0.66,-0.62},dmv1_80%HPD_2={-0.66,-0.63,-0.56,-0.49,-0.49,-0.4,-0.32,-0.29,-0.16,-0.14,0.01,0.03,0.2,0.27,0.38,0.55,0.72,0.9,1.07,1.12,1.24,1.37,1.41,1.54,1.59,1.68,1.76,1.78,1.87,1.93,1.94,2.0,2.04,2.08,2.11,2.11,2.13,2.14,2.15,2.14,2.13,2.11,2.11,2.09,2.05,2.01,1.96,1.93,1.9,-0.66},dmv1_range={0.043829913150099764,7.114842793435879},length_95%_HPD={4.247487628327,9.704199473776},dmt_95%_HPD={4.24748762832736,9.704199473775525},dmv2_range={0.0020641315119523614,4.028883068946315},length=6.7306852880445875,dmt=6.73068528804459,dmv2=0.3596020453233268,dmv_80%HPD_modality=2,dmv1=0.7362785966581354,dmv1_median=0.5844117161942005,dmv2_median=0.26457452714646623,height_median=2.5011104298755527E-12,height_range={0.0,1.2800427384718205E-11},height_95%_HPD={0.0,5.201172825763933E-12},dmt_median=6.580942332276699,dmt_range={3.1778676877826104,11.800873002590302},dmv2_80%HPD_2={0.91,0.98,1.08,1.18,1.18,1.28,1.36,1.37,1.47,1.49,1.57,1.58,1.65,1.67,1.7,1.72,1.73,1.72,1.68,1.67,1.63,1.57,1.55,1.47,1.44,1.37,1.3,1.28,1.18,1.08,1.08,0.98,0.88,0.78,0.69,0.68,0.59,0.49,0.39,0.29,0.19,0.09,0.08,-0.01,-0.1,-0.2,-0.3,-0.34,-0.4,0.91},length_median=6.580942332277,dmv2_80%HPD_1={-0.4,-0.32,-0.4},height=2.605759284056011E-12]:6.4332023416775)[&length_range={0.08201547703404,10.61827285191},dmv1_80%HPD_1={-0.34,-0.3,-0.25,-0.23,-0.16,-0.14,-0.07,-0.04,0.02,0.09,0.11,0.2,0.29,0.29,0.38,0.47,0.56,0.66,0.75,0.84,0.86,0.93,1.02,1.06,1.11,1.2,1.2,1.29,1.3,1.38,1.38,1.46,1.47,1.52,1.56,1.57,1.62,1.66,1.66,1.69,1.72,1.74,1.75,1.76,1.78,1.79,1.8,1.81,1.81,1.81,1.8,1.79,1.77,1.76,1.75,1.73,1.71,1.68,-0.34},dmv1_range={0.027160303634031546,3.7372734183661587},length_95%_HPD={1.201666734523,7.502031801566},dmt_95%_HPD={1.2016667345227905,7.502031801566168},dmv2_range={0.0017921116964586706,2.6490297554497166},length=4.01017671655453,posterior=0.8763247350529894,dmt=4.010176716554535,dmv2=0.26852205807876717,dmv_80%HPD_modality=1,dmv1=0.5914288927771091,dmv1_median=0.5199651908934718,dmv2_median=0.22404426848453485,height_median=6.433202341680001,height_range={3.1778676877838983,11.800873002592999},height_95%_HPD={4.016000215938799,9.548536815133602},dmt_median=3.8116296007487556,!rotate=true,dmt_range={0.08201547703404444,10.618272851910277},length_median=3.811629600749,dmv2_80%HPD_1={1.05,1.1,1.14,1.16,1.21,1.23,1.28,1.29,1.33,1.36,1.37,1.4,1.42,1.42,1.44,1.45,1.46,1.45,1.45,1.43,1.42,1.41,1.38,1.36,1.34,1.29,1.29,1.23,1.23,1.16,1.16,1.1,1.08,1.03,0.98,0.97,0.9,0.84,0.84,0.77,0.71,0.64,0.64,0.58,0.52,0.45,0.39,0.32,0.26,0.19,0.13,0.06,-0.0,-0.07,-0.1,-0.13,-0.2,-0.26,1.05},height=6.634738794655247]:4.149385376082098,((Oreobates_cruralis_[&length_range={0.9830095602079,13.07198711802},dmv1_80%HPD_1={-0.69,-0.73,-0.76,-0.69},dmv1_80%HPD_2={-0.76,-0.74,-0.7,-0.64,-0.58,-0.57,-0.5,-0.41,-0.37,-0.3,-0.18,-0.17,0.0,0.02,0.21,0.27,0.41,0.6,0.8,0.99,1.1,1.19,1.36,1.38,1.53,1.58,1.66,1.77,1.77,1.86,1.93,1.97,1.99,2.04,2.08,2.12,2.14,2.16,2.17,2.17,2.17,2.17,2.16,2.15,2.14,2.11,2.08,2.04,1.99,1.97,1.93,-0.76},dmv1_range={0.03288794612293931,8.008545239690617},length_95%_HPD={3.733479532738,10.65841282618},dmt_95%_HPD={3.7334795327383934,10.65841282617749},dmv2_range={0.0028225171277848652,3.917158381918914},length=7.547581360418606,dmt=7.547581360418609,dmv2=0.36677099832255317,dmv_80%HPD_modality=2,dmv1=0.7255271219299942,dmv1_median=0.5715929407443209,dmv2_median=0.2630032230341753,height_median=2.4016344468691386E-12,height_range={0.0,1.0700773600547109E-11},height_95%_HPD={0.0,5.403677505455562E-12},dmt_median=7.61883472130835,dmt_range={0.9830095602079326,13.071987118021907},dmv2_80%HPD_2={0.8,0.86,0.95,1.05,1.15,1.16,1.24,1.34,1.37,1.43,1.52,1.53,1.62,1.63,1.71,1.72,1.75,1.78,1.77,1.75,1.72,1.7,1.62,1.61,1.53,1.5,1.43,1.34,1.33,1.24,1.15,1.08,1.05,0.95,0.86,0.76,0.67,0.57,0.47,0.47,0.38,0.32,0.28,0.19,0.09,-0.01,-0.1,-0.2,-0.29,-0.33,-0.39,0.8},length_median=7.6188347213085,dmv2_80%HPD_1={-0.39,-0.29,-0.22,-0.39},height=2.6134126967193478E-12]:7.035309227353723,Oreobates_amarakaeri_[&length_range={0.9830095602079,13.06145159985},dmv1_80%HPD_1={-0.48,-0.42,-0.36,-0.34,-0.23,-0.23,-0.11,-0.11,0.02,0.06,0.14,0.26,0.3,0.39,0.51,0.64,0.76,0.89,1.01,1.08,1.13,1.26,1.32,1.38,1.49,1.51,1.61,1.63,1.71,1.76,1.79,1.86,1.88,1.92,1.97,2.0,2.01,2.04,2.07,2.08,2.1,2.1,2.1,2.09,2.08,2.06,2.04,2.0,2.0,1.96,1.92,1.88,1.86,-0.48},dmv1_range={0.025717385972982995,5.10199795071219},length_95%_HPD={3.615808739581,10.50581842535},dmt_95%_HPD={3.6158087395805976,10.505818425353299},dmv2_range={0.0016533138799117563,3.632785295509363},length=7.299174993623381,dmt=7.299174993623369,dmv2=0.3927005230901606,dmv_80%HPD_modality=1,dmv1=0.7295020173806378,dmv1_median=0.5837264603850334,dmv2_median=0.2895626767347943,height_median=2.4016344468691386E-12,height_range={0.0,1.0697220886868308E-11},height_95%_HPD={0.0,5.4001247917767614E-12},dmt_median=7.345284647225819,dmt_range={0.9830095602079326,13.061451599849729},length_median=7.345284647226,dmv2_80%HPD_1={1.17,1.24,1.31,1.33,1.42,1.42,1.51,1.51,1.58,1.59,1.63,1.67,1.68,1.71,1.73,1.74,1.74,1.72,1.7,1.68,1.67,1.63,1.59,1.57,1.51,1.49,1.42,1.4,1.33,1.28,1.24,1.15,1.12,1.06,0.97,0.89,0.88,0.79,0.71,0.62,0.53,0.44,0.35,0.26,0.17,0.08,-0.01,-0.09,-0.09,-0.18,-0.27,-0.33,-0.36,1.17},height=2.6134512359549157E-12]:7.035309227353723)[&length_range={0.001361858939841,4.220596664253},dmv1_80%HPD_1={2.0,2.03,2.05,2.08,2.12,2.14,2.16,2.17,2.19,2.2,2.21,2.21,2.21,2.21,2.2,2.19,2.17,2.16,2.14,2.11,2.08,2.03,2.03,1.98,1.93,1.9,1.86,1.78,1.77,1.69,1.64,1.58,1.5,1.44,1.37,1.25,1.24,1.11,0.98,0.84,0.71,0.58,0.45,0.32,0.3,0.18,0.11,0.05,-0.03,-0.08,-0.15,-0.21,-0.24,-0.32,-0.34,-0.39,-0.45,-0.48,2.0},dmv1_range={0.06230077485707806,5.451926097170438},length_95%_HPD={0.001361858939841,2.818543219142},dmt_95%_HPD={0.0013618589398411984,2.8185432191417528},dmv2_range={0.0017436490808360287,3.046240081318527},length=1.3108623138820723,posterior=0.608878224355129,dmt=1.3108623138820723,dmv2=0.3730098445380748,dmv_80%HPD_modality=1,dmv1=0.8349353998683307,dmv1_median=0.6465786922944163,dmv2_median=0.27018384485636504,height_median=7.035309227356125,height_range={0.9830095602090196,12.32794949802901},height_95%_HPD={3.52644890813748,10.227339125871401},dmt_median=1.2054948725148895,!rotate=true,dmt_range={0.0013618589398411984,4.220596664252778},length_median=1.2054948725145,dmv2_80%HPD_1={-0.3,-0.25,-0.23,-0.15,-0.08,-0.0,0.06,0.07,0.14,0.22,0.29,0.37,0.44,0.52,0.59,0.67,0.74,0.75,0.82,0.89,0.96,1.04,1.04,1.11,1.19,1.22,1.26,1.34,1.35,1.41,1.45,1.49,1.53,1.56,1.59,1.64,1.64,1.67,1.7,1.71,1.71,1.7,1.68,1.64,1.64,1.6,1.56,1.54,1.49,1.46,1.41,1.36,1.34,1.26,1.24,1.19,1.11,1.08,-0.3},height=6.948835319999915]:1.4932822106980783,Oreobates_granulosus_[&length_range={2.421598979216,13.21263932767},dmv1_80%HPD_1={-0.66,-0.68,-0.66},dmv1_80%HPD_2={1.92,1.94,1.97,2.01,2.04,2.07,2.09,2.1,2.11,2.11,2.12,2.12,2.12,2.11,2.11,2.09,2.07,2.05,2.02,1.98,1.94,1.93,1.88,1.82,1.77,1.75,1.66,1.59,1.56,1.44,1.42,1.28,1.24,1.07,1.03,0.89,0.72,0.54,0.37,0.32,0.19,0.08,0.02,-0.08,-0.15,-0.21,-0.31,-0.33,-0.4,-0.47,-0.5,-0.53,-0.59,-0.64,-0.67,-0.68,1.92},dmv1_range={0.03493366708434314,7.160835170019237},length_95%_HPD={4.771439735568,11.14570044607},dmt_95%_HPD={4.771439735567622,11.145700446072016},dmv2_range={0.0013054644089648345,3.2654244557664827},length=8.078111911175565,dmt=8.078111911175583,dmv2=0.3518739182868559,dmv_80%HPD_modality=2,dmv1=0.7199720489552948,dmv1_median=0.5743288339064012,dmv2_median=0.2663975209197328,height_median=2.367883666920534E-12,height_range={0.0,1.3997691894473974E-11},height_95%_HPD={0.0,5.588418616753188E-12},dmt_median=8.213043808536678,dmt_range={2.421598979215695,13.21263932767109},dmv2_80%HPD_2={-0.33,-0.29,-0.25,-0.17,-0.09,-0.01,0.07,0.15,0.23,0.26,0.31,0.39,0.47,0.49,0.55,0.63,0.71,0.79,0.87,0.95,1.02,1.03,1.11,1.19,1.25,1.27,1.35,1.41,1.43,1.51,1.53,1.59,1.61,1.67,1.67,1.7,1.72,1.71,1.69,1.67,1.64,1.59,1.57,1.51,1.47,1.43,1.35,1.34,1.27,1.19,1.15,1.11,1.03,0.95,0.87,0.87,-0.33},length_median=8.2130438085365,dmv2_80%HPD_1={-0.33,-0.28,-0.33},height=2.6246580726977087E-12]:8.528591438051835)[&length_range={0.1214077313761,6.299163202488},dmv1_80%HPD_1={-0.45,-0.4,-0.33,-0.33,-0.25,-0.22,-0.14,-0.1,-0.02,0.02,0.14,0.15,0.26,0.38,0.48,0.5,0.61,0.73,0.76,0.85,0.97,1.09,1.1,1.21,1.27,1.33,1.39,1.45,1.5,1.56,1.58,1.65,1.68,1.72,1.77,1.8,1.81,1.85,1.89,1.91,1.92,1.93,1.95,1.96,1.97,1.97,1.97,1.96,1.95,1.93,1.92,1.91,1.88,1.85,1.81,-0.45},dmv1_range={0.031147925065717143,4.877272430105548},length_95%_HPD={0.4700770940087,3.701164716799},dmt_95%_HPD={0.4700770940086567,3.7011647167987665},dmv2_range={6.90876730002744E-4,2.99905115860341},length=1.8828264069309344,posterior=1.0,dmt=1.8828264069309364,dmv2=0.2813315964181274,dmv_80%HPD_modality=1,dmv1=0.673432367133265,dmv1_median=0.527717750499651,dmv2_median=0.21251772685470882,height_median=8.528591438054203,height_range={3.3092272827872,13.212639327674598},height_95%_HPD={4.83086429400432,11.113504993312002},dmt_median=1.6655250104904318,dmt_range={0.1214077313760642,6.299163202488389},length_median=1.6655250104905,dmv2_80%HPD_1={1.04,1.1,1.17,1.17,1.24,1.27,1.32,1.35,1.39,1.41,1.46,1.46,1.5,1.52,1.54,1.54,1.54,1.54,1.54,1.53,1.5,1.47,1.46,1.42,1.39,1.36,1.32,1.28,1.24,1.19,1.17,1.1,1.06,1.02,0.95,0.9,0.88,0.8,0.73,0.66,0.63,0.58,0.51,0.44,0.36,0.29,0.21,0.14,0.07,-0.01,-0.04,-0.08,-0.15,-0.23,-0.3,1.04},height=8.364955478970101]:2.0539962797078957)[&length_range={0.04275940709569,11.99410806312},dmv1_80%HPD_1={-0.18,-0.18,-0.13,-0.12,-0.08,-0.04,-0.03,0.02,0.05,0.08,0.13,0.18,0.18,0.23,0.29,0.34,0.39,0.44,0.49,0.55,0.6,0.65,0.7,0.76,0.81,0.82,0.86,0.91,0.94,0.96,1.02,1.04,1.07,1.11,1.12,1.17,1.18,1.23,1.23,1.28,1.28,1.32,1.33,1.35,1.38,1.38,1.41,1.43,1.43,1.45,1.47,1.48,1.49,1.49,1.5,1.5,1.51,1.51,1.5,1.5,1.49,1.49,1.47,1.46,1.44,1.43,1.42,1.39,1.38,1.36,-0.18},dmv1_range={0.02901589340280816,2.1606024324230915},length_95%_HPD={3.707150302537,10.08680069956},dmt_95%_HPD={3.7071503025368866,10.086800699564211},dmv2_range={0.002714568195476195,2.130721552757677},length=6.889460614899179,posterior=0.8700259948010398,dmt=6.889460614899188,dmv2=0.3062255998491269,dmv_80%HPD_modality=1,dmv1=0.5035169107778129,dmv1_median=0.4556646722037112,dmv2_median=0.25523566229800587,height_median=10.582587717762099,height_range={6.9444455608131985,16.738831897759496},height_95%_HPD={8.1397241081679,13.146966228493},dmt_median=7.01860284834173,!rotate=true,dmt_range={0.04275940709568893,11.994108063121002},length_median=7.018602848342001,dmv2_80%HPD_1={1.04,1.04,1.08,1.09,1.12,1.14,1.16,1.18,1.2,1.21,1.23,1.25,1.25,1.27,1.28,1.29,1.3,1.3,1.3,1.3,1.3,1.29,1.28,1.27,1.25,1.25,1.23,1.21,1.2,1.19,1.16,1.14,1.12,1.09,1.09,1.04,1.04,0.99,0.99,0.94,0.93,0.88,0.86,0.83,0.78,0.78,0.73,0.68,0.67,0.62,0.57,0.52,0.5,0.47,0.42,0.36,0.31,0.26,0.21,0.15,0.1,0.1,0.05,-0.0,-0.05,-0.07,-0.11,-0.16,-0.18,-0.21,1.04},height=10.65955087324469]:6.712579376390305)[&posterior=0.2404519096180764]:0.6684644617040973)[&dmv1_80%HPD_1={-0.61,-0.91,-0.99,-1.21,-0.61},dmv1_80%HPD_2={-1.21,-1.02,-0.91,-0.72,-0.6,-0.29,-0.27,0.01,0.32,0.63,0.69,0.94,1.24,1.34,1.55,1.86,2.16,2.16,2.47,2.47,2.65,2.75,2.78,2.79,2.81,2.78,2.77,2.72,2.62,2.47,2.46,2.26,2.16,1.98,1.86,1.56,-1.21},dmv1_range={0.039347241414298455,12.578812109761893},dmt_95%_HPD={0.10576266850736005,22.43339041508799},dmv2_range={0.039347241414298455,12.578812109761893},length=0.0,posterior=1.0,dmt=5.5052659610961925,dmv2=1.4567147648204686,dmv_80%HPD_modality=2,dmv1=1.4567147648204686,dmv1_median=0.6366039848727074,dmv2_median=0.6366039848727074,height_median=17.9636315558565,height_range={5.810829110784147,26.086759356508},height_95%_HPD={7.51233518547843,22.478039238914903},dmt_median=2.8033719352816266,dmt_range={0.07503147786128395,133.0426296483973},dmv2_80%HPD_2={1.56,1.86,1.98,2.16,2.26,2.46,2.47,2.62,2.72,2.77,2.78,2.81,2.79,2.78,2.75,2.65,2.47,2.47,2.16,2.16,1.86,1.55,1.34,1.24,0.94,0.69,0.63,0.32,0.01,-0.27,-0.29,-0.6,-0.72,-0.91,-1.02,-1.21,1.56},dmv2_80%HPD_1={-1.21,-0.99,-0.91,-0.61,-1.21},height=17.092124981938127];
end;

begin figtree;
	set appearance.backgroundColorAttribute="User Selection";
	set appearance.backgroundColour=#-1;
	set appearance.branchColorAttribute="User Selection";
	set appearance.branchLineWidth=2.0;
	set appearance.foregroundColour=#-16777216;
	set appearance.selectionColour=#-2144520576;
	set branchLabels.colorAttribute="User Selection";
	set branchLabels.displayAttribute="Branch times";
	set branchLabels.fontName="sansserif";
	set branchLabels.fontSize=8;
	set branchLabels.fontStyle=0;
	set branchLabels.isShown=false;
	set branchLabels.significantDigits=4;
	set layout.expansion=0;
	set layout.layoutType="RECTILINEAR";
	set layout.zoom=0;
	set nodeBars.barWidth=4.0;
	set nodeLabels.colorAttribute="User Selection";
	set nodeLabels.displayAttribute="posterior";
	set nodeLabels.fontName="Calibri";
	set nodeLabels.fontSize=12;
	set nodeLabels.fontStyle=0;
	set nodeLabels.isShown=true;
	set nodeLabels.significantDigits=2;
	set polarLayout.alignTipLabels=false;
	set polarLayout.angularRange=0;
	set polarLayout.rootAngle=0;
	set polarLayout.rootLength=100;
	set polarLayout.showRoot=true;
	set radialLayout.spread=0.0;
	set rectilinearLayout.alignTipLabels=false;
	set rectilinearLayout.curvature=0;
	set rectilinearLayout.rootLength=100;
	set scale.offsetAge=0.0;
	set scale.rootAge=1.0;
	set scale.scaleFactor=1.0;
	set scale.scaleRoot=false;
	set scaleAxis.automaticScale=true;
	set scaleAxis.fontSize=8.0;
	set scaleAxis.isShown=false;
	set scaleAxis.lineWidth=1.0;
	set scaleAxis.majorTicks=1.0;
	set scaleAxis.origin=0.0;
	set scaleAxis.reverseAxis=false;
	set scaleAxis.showGrid=true;
	set scaleAxis.significantDigits=4;
	set scaleBar.automaticScale=true;
	set scaleBar.fontSize=10.0;
	set scaleBar.isShown=true;
	set scaleBar.lineWidth=1.0;
	set scaleBar.scaleRange=0.0;
	set scaleBar.significantDigits=4;
	set tipLabels.colorAttribute="User Selection";
	set tipLabels.displayAttribute="Names";
	set tipLabels.fontName="Calibri";
	set tipLabels.fontSize=12;
	set tipLabels.fontStyle=0;
	set tipLabels.isShown=true;
	set tipLabels.significantDigits=4;
	set trees.order=false;
	set trees.orderType="increasing";
	set trees.rooting=false;
	set trees.rootingType="User Selection";
	set trees.transform=false;
	set trees.transformType="cladogram";
end;
